# Supplementary material for: Danish Whole-Genome-Sequenced Candida albicans and Candida glabrata Samples Fit into Globally Prevalent Clades
Source: J Fungi (Basel). 2021 Nov 12;7(11):962. doi: 10.3390/jof7110962 (PMC8622182; doi:10.3390/jof7110962)
Supplement: Supplementary file 1 [file jof-07-00962-s001.zip]

Archive with 4 entries (4 files):
- Supplementary_Data_1.xlsx
- Supplementary_Data_2.xlsx
- Supplementary_Data_3.txt
- Supplementary_material.pdf
