# Supplementary material for: Danish Whole-Genome-Sequenced Candida albicans and Candida glabrata Samples Fit into Globally Prevalent Clades
Source: J Fungi (Basel). 2021 Nov 12;7(11):962. doi: 10.3390/jof7110962 (PMC8622182; doi:10.3390/jof7110962)
Supplement: Supplementary file 1 [file jof-07-00962-s001.zip › Supplementary_Data_1.xlsx]

## Sheet: data-7499765642597236969
sample_alias	tax_id	scientific_name	common_name	sample_title	sample_description	collection_date	isolation_source	collected_by	geographic location (country and/or sea)	host scientific name	isolate
2018-F1-52	4909	Pichia kudriavzevii		2018-F1-52		2018	Vagina	DTU	Denmark	Homo sapiens	2018-F1-52
2018-F1-54	5476	Candida albicans		2018-F1-54		2018	Unknown	DTU	Denmark	Homo sapiens	2018-F1-54
2018-F1-55	5476	Candida albicans		2018-F1-55		2018	Unknown	DTU	Denmark	Homo sapiens	2018-F1-55
2018-F1-59	5476	Candida albicans		2018-F1-59		2018	Vagina	DTU	Denmark	Homo sapiens	2018-F1-59
2018-F1-60	5476	Candida albicans		2018-F1-60		2018	Vagina	DTU	Denmark	Homo sapiens	2018-F1-60
2018-F1-61	5476	Candida albicans		2018-F1-61		2018	Vagina	DTU	Denmark	Homo sapiens	2018-F1-61
2018-F1-62	5476	Candida albicans		2018-F1-62		2018	Vagina	DTU	Denmark	Homo sapiens	2018-F1-62
2018-F1-187	5476	Candida albicans		2018-F1-187		2018	Skin	DTU	Denmark	Homo sapiens	2018-F1-187
2018-F1-188-A	5482	Candida tropicalis		2018-F1-188-A		2018	Oral cavity	DTU	Denmark	Homo sapiens	2018-F1-188-A
2018-F1-188-B	5478	Candida glabrata		2018-F1-188-B		2018	Oral cavity	DTU	Denmark	Homo sapiens	2018-F1-188-B
2018-F1-189	5476	Candida albicans		2018-F1-189		2018	Vagina	DTU	Denmark	Homo sapiens	2018-F1-189
2018-F1-190	5476	Candida albicans		2018-F1-190		2018	Vagina	DTU	Denmark	Homo sapiens	2018-F1-190
2018-F1-192	5476	Candida albicans		2018-F1-192		2018	Vagina	DTU	Denmark	Homo sapiens	2018-F1-192
2018-F1-211	4909	Pichia kudriavzevii		2018-F1-211		2018	Urinary tract	DTU	Denmark	Homo sapiens	2018-F1-211
2018-F1-251	5476	Candida albicans		2018-F1-251		2018	Unknown	DTU	Denmark	Homo sapiens	2018-F1-251
2018-F1-342	4909	Pichia kudriavzevii		2018-F1-342		2018	Urinary tract	DTU	Denmark	Homo sapiens	2018-F1-342
2018-F2-256	5476	Candida albicans		2018-F2-256		2018	Urinary tract	DTU	Denmark	Homo sapiens	2018-F2-256
2018-F2-279	5476	Candida albicans		2018-F2-279		2018	Urinary tract	DTU	Denmark	Homo sapiens	2018-F2-279
2018-F4-6	5476	Candida albicans		2018-F4-6		2018	Vagina	DTU	Denmark	Homo sapiens	2018-F4-6
2018-F4-29	5476	Candida albicans		2018-F4-29		2018	Oral cavity	DTU	Denmark	Homo sapiens	2018-F4-29
2018-F4-30	5476	Candida albicans		2018-F4-30		2018	Vagina	DTU	Denmark	Homo sapiens	2018-F4-30
2018-F4-31	5476	Candida albicans		2018-F4-31		2018	Oral cavity	DTU	Denmark	Homo sapiens	2018-F4-31
2018-F4-32	5476	Candida albicans		2018-F4-32		2018	Oral cavity	DTU	Denmark	Homo sapiens	2018-F4-32
2018-F4-33	5476	Candida albicans		2018-F4-33		2018	Oral cavity	DTU	Denmark	Homo sapiens	2018-F4-33
2018-F4-34	5476	Candida albicans		2018-F4-34		2018	Vagina	DTU	Denmark	Homo sapiens	2018-F4-34
2018-F4-35	5476	Candida albicans		2018-F4-35		2018	Oral cavity	DTU	Denmark	Homo sapiens	2018-F4-35
2018-F4-36	5476	Candida albicans		2018-F4-36		2018	Vagina	DTU	Denmark	Homo sapiens	2018-F4-36
2018-F4-37	5476	Candida albicans		2018-F4-37		2018	Oral cavity	DTU	Denmark	Homo sapiens	2018-F4-37
2018-F4-38	5476	Candida albicans		2018-F4-38		2018	Vagina	DTU	Denmark	Homo sapiens	2018-F4-38
2018-F4-39	5476	Candida albicans		2018-F4-39		2018	Skin	DTU	Denmark	Homo sapiens	2018-F4-39
2018-F4-40	42374	Candida dubliniensis		2018-F4-40		2018	Oral cavity	DTU	Denmark	Homo sapiens	2018-F4-40
2018-F5-18	5478	Candida glabrata		2018-F5-18		2018	Unknown	DTU	Denmark	Homo sapiens	2018-F5-18
2018-F5-21	42374	Candida dubliniensis		2018-F5-21		2018	Unknown	DTU	Denmark	Homo sapiens	2018-F5-21
2018-F5-47	5476	Candida albicans		2018-F5-47		2018	Oral cavity	DTU	Denmark	Homo sapiens	2018-F5-47
2018-F6-160	5478	Candida glabrata		2018-F6-160		2018	Oral cavity	DTU	Denmark	Homo sapiens	2018-F6-160
2018-F6-161	42374	Candida dubliniensis		2018-F6-161		2018	Oral cavity	DTU	Denmark	Homo sapiens	2018-F6-161
2018-F6-162	5478	Candida glabrata		2018-F6-162		2018	Oral cavity	DTU	Denmark	Homo sapiens	2018-F6-162
2018-F6-163	4909	Pichia kudriavzevii		2018-F6-163		2018	Oral cavity	DTU	Denmark	Homo sapiens	2018-F6-163
2018-F6-164	5478	Candida glabrata		2018-F6-164		2018	Oral cavity	DTU	Denmark	Homo sapiens	2018-F6-164
2018-F6-165	5478	Candida glabrata		2018-F6-165		2018	Oral cavity	DTU	Denmark	Homo sapiens	2018-F6-165
2018-F6-166	4909	Pichia kudriavzevii		2018-F6-166		2018	Oral cavity	DTU	Denmark	Homo sapiens	2018-F6-166
2018-F6-167	5478	Candida glabrata		2018-F6-167		2018	Oral cavity	DTU	Denmark	Homo sapiens	2018-F6-167
2018-F7-47	5482	Candida tropicalis		2018-F7-47		2018	Oral cavity	DTU	Denmark	Homo sapiens	2018-F7-47
2018-F7-62	4929	Meyerozyma guilliermondii		2018-F7-62		2018	Unknown	DTU	Denmark	Homo sapiens	2018-F7-62
2018-F7-71	4909	Pichia kudriavzevii		2018-F7-71		2018	Unknown	DTU	Denmark	Homo sapiens	2018-F7-71
2018-F8-28	5476	Candida albicans		2018-F8-28		2018	Blood	DTU	Denmark	Homo sapiens	2018-F8-28
2018-F9-31	5476	Candida albicans		2018-F9-31		2018	Skin	DTU	Denmark	Homo sapiens	2018-F9-31
2018-F9-42	5478	Candida glabrata		2018-F9-42		2018	Urinary tract	DTU	Denmark	Homo sapiens	2018-F9-42
2018-F1-51	4909	Pichia kudriavzevii		2018-F1-51		2018	Skin	DTU	Denmark	Homo sapiens	2018-F1-51
2018-F1-53	5476	Candida albicans		2018-F1-53		2018	Skin	DTU	Denmark	Homo sapiens	2018-F1-53
2018-F1-56	5476	Candida albicans		2018-F1-56		2018	Skin	DTU	Denmark	Homo sapiens	2018-F1-56
#template
#units

## Sheet: Sheet1
Isolate	Species	Isolate source	Year	Country	Host
2018-F1-53	Candida albicans	Skin	2018	Denmark	Homo sapiens
2018-F1-54	Candida albicans	Unknown	2018	Denmark	Homo sapiens
2018-F1-55	Candida albicans	Unknown	2018	Denmark	Homo sapiens
2018-F1-56	Candida albicans	Skin	2018	Denmark	Homo sapiens
2018-F1-59	Candida albicans	Vagina	2018	Denmark	Homo sapiens
2018-F1-60	Candida albicans	Vagina	2018	Denmark	Homo sapiens
2018-F1-61	Candida albicans	Vagina	2018	Denmark	Homo sapiens
2018-F1-62	Candida albicans	Vagina	2018	Denmark	Homo sapiens
2018-F1-187	Candida albicans	Skin	2018	Denmark	Homo sapiens
2018-F1-188-B	Candida glabrata	Oral cavity	2018	Denmark	Homo sapiens
2018-F1-189	Candida albicans	Vagina	2018	Denmark	Homo sapiens
2018-F1-190	Candida albicans	Vagina	2018	Denmark	Homo sapiens
2018-F1-192	Candida albicans	Vagina	2018	Denmark	Homo sapiens
2018-F1-251	Candida albicans	Unknown	2018	Denmark	Homo sapiens
2018-F2-256	Candida albicans	Urinary tract	2018	Denmark	Homo sapiens
2018-F2-279	Candida albicans	Urinary tract	2018	Denmark	Homo sapiens
2018-F4-6	Candida albicans	Vagina	2018	Denmark	Homo sapiens
2018-F4-29	Candida albicans	Oral cavity	2018	Denmark	Homo sapiens
2018-F4-30	Candida albicans	Vagina	2018	Denmark	Homo sapiens
2018-F4-31	Candida albicans	Oral cavity	2018	Denmark	Homo sapiens
2018-F4-32	Candida albicans	Oral cavity	2018	Denmark	Homo sapiens
2018-F4-33	Candida albicans	Oral cavity	2018	Denmark	Homo sapiens
2018-F4-34	Candida albicans	Vagina	2018	Denmark	Homo sapiens
2018-F4-35	Candida albicans	Oral cavity	2018	Denmark	Homo sapiens
2018-F4-36	Candida albicans	Vagina	2018	Denmark	Homo sapiens
2018-F4-37	Candida albicans	Oral cavity	2018	Denmark	Homo sapiens
2018-F4-38	Candida albicans	Vagina	2018	Denmark	Homo sapiens
2018-F4-39	Candida albicans	Skin	2018	Denmark	Homo sapiens
2018-F5-18	Candida glabrata	Unknown	2018	Denmark	Homo sapiens
2018-F5-47	Candida albicans	Oral cavity	2018	Denmark	Homo sapiens
2018-F6-160	Candida glabrata	Oral cavity	2018	Denmark	Homo sapiens
2018-F6-162	Candida glabrata	Oral cavity	2018	Denmark	Homo sapiens
2018-F6-164	Candida glabrata	Oral cavity	2018	Denmark	Homo sapiens
2018-F6-165	Candida glabrata	Oral cavity	2018	Denmark	Homo sapiens
2018-F6-167	Candida glabrata	Oral cavity	2018	Denmark	Homo sapiens
2018-F8-28	Candida albicans	Blood	2018	Denmark	Homo sapiens
2018-F9-31	Candida albicans	Skin	2018	Denmark	Homo sapiens
2018-F9-42	Candida glabrata	Urinary tract	2018	Denmark	Homo sapiens
