# Supplementary material for: Danish Whole-Genome-Sequenced Candida albicans and Candida glabrata Samples Fit into Globally Prevalent Clades
Source: J Fungi (Basel). 2021 Nov 12;7(11):962. doi: 10.3390/jof7110962 (PMC8622182; doi:10.3390/jof7110962)
Supplement: Supplementary file 1 [file jof-07-00962-s001.zip › Supplementary_Data_2.xlsx]

## Sheet: Breakpoints
Species	Antifungal agent	Amphotericin B	Anidulafungin	Micafungin	Caspofungin	Posaconazole	Voriconazole	Itraconazole	Fluconazole	5-Flucytosine
	Concentration range in Sensititre panel YO10	≤0,12 - >8	≤0,015 - >8	≤0,008 - >8	≤0,008 - >8	≤0,008 - >8	≤0,008 - >8	≤0,015 - >16	≤0,12 - >256	≤0,06 - >64
Candida albicans	ECOFF	1	0.03	0.016	ND	0.06	0.03	0.06	0.5	ND
	EUCAST CBP (S<= and R>)	1	0.03	0.016	=anidulafungin,micafungin	0.06	0,06 (R>0,25)	0.06	2 (R>4)	ND
Candida glabrata	ECOFF	1	0.06	0.03	ND	1	1	2	16	ND
	EUCAST CBP (S<= and R>)	1	0.06	0.03	=anidulafungin,micafungin	ND	ND	ND	All intermediate (R>16)	ND
Legend: Yellow cells mark the breakpoint used to analyse MIC results

## Sheet: MIC results
Isolate ID	Species	Anidalufungin (mg/L)	Micafungin (mg/L)	Caspofungin (mg/L)	5-Flucytosine (mg/L)	Posaconazole (mg/L)	Voriconazole (mg/L)	Itraconazole (mg/L)	Fluconazole (mg/L)	Amphotericin B (mg/L)
2018-F1-188 B	Candida glabrata	<=0,015	<=0,008	0.03	<=0,06	0.25	0.03	0.12	1	0.5
2018-F5-18	Candida glabrata	<=0,015	<= 0,008	0.03	<=0,06	0.5	0.12	0.25	4	1
2018-F6-160	Candida glabrata	0.03	0.015	0.03	<=0,06	0.5	0.12	0.25	6	1
2018-F6-162	Candida glabrata	<=0,015	0.015	0.03	<=0,06	2	1	1	128	0.5
2018-F6-164	Candida glabrata	<=0,015	0.015	0.03	<=0,06	0.5	0.25	0.5	16	0.5
2018-F6-165	Candida glabrata	<=0,015	<=0,008	0.03	<=0,06	0.5	0.12	0.25	4	0.5
2018-F6-167	Candida glabrata	0.03	0.015	0.06	<=0,06	2	2	1	128	1
2018-F9-42	Candida glabrata	<=0,015	0.015	0.06	<=0,06	1	0.25	0.5	16	1
2018-F1-54	Candida albicans	<=0,015	<=0,008	<=0,008	<=0,06	0.03	<=0,08	0.06	0.5	0.5
2018-F1-55	Candida albicans	0.03	<=0,008	0.03	<=0,06	0.015	<=0,008	<=0,015	<=0,12	0.25
2018-F1-59	Candida albicans	<=0,015	<=0,008	0.03	<=0,06	0.03	<=0,008	0.06	0.25	0.5
2018-F1-60	Candida albicans	<=0,015	<=0,008	0.06	<=0,06	0.03	<=0,008	0.06	0.25	0.5
2018-F1-61	Candida albicans	0.03	<=0,008	0.03	<=0,06	0.015	<=0,008	0.03	0.25	0.5
2018-F1-62	Candida albicans	<=0,015	<=0,008	0.03	<=0,06	0.03	<=0,008	0.06	0.5	0.5
2018-F1-187	Candida albicans	0.06	<=0,008	0.06	<=0,06	0.015	<=0,008	0.03	0.25	0.5
2018-F1-189	Candida albicans	0.03	<=0,008	0.03	<=0,06	0.03	<=0,008	0.03	<=0,12	0.5
2018-F1-190	Candida albicans	<=0,015	0.015	0.03	<=0,06	<=0,008	<=0,008	<=0,015	<=0,12	<=0,12
2018-F1-192	Candida albicans	0.03	<= 0,008	0.06	<= 0,06	0.06	<= 0,008	0.06	0.5	0.5
2018-F1-251	Candida albicans	0.03	<=0,008	0.03	<=0,06	0.015	<= 0,008	<=0,015	<=0,12	0.5
2018-F2-256	Candida albicans	0.03	<= 0,008	0.06	<= 0,06	0.015	<= 0,008	<=0,015	<=0,12	0.5
2018-F2-279	Candida albicans	0.06	0.03	0.12	<=0,06	0.015	<=0,008	0.03	0.25	0.5
2018-F4-6	Candida albicans	0.06	0.015	0.12	<=0,06	0.03	<=0,008	0.06	0.25	0.5
2018-F4-29	Candida albicans	0.03	0.015	0.06	<=0,06	0.03	<=0,008	0.06	0.5	0.5
2018-F4-30	Candida albicans	0.03	0.015	0.12	<=0,06	0.03	<=0,008	0.06	0.5	0.5
2018-F4-31	Candida albicans	0.03	<= 0,008	0.06	<=0,06	0.03	<=0,008	0.06	0.25	0.5
2018-F4-32	Candida albicans	0.03	<= 0,008	0.06	<=0,06	0.03	<=0,008	0.03	0.25	0.5
2018-F4-33	Candida albicans	0.03	<= 0,008	0.06	0.12	0.015	<=0,008	0.03	0.25	0.5
2018-F4-34	Candida albicans	<=0,015	<= 0,008	0.06	0.12	0.015	<=0,008	<=0,015	<=0,12	0.5
2018-F4-35	Candida albicans	<=0,015	<= 0,008	0.015	<=0,06	0.03	<=0,008	0.03	0.25	0.5
2018-F4-36	Candida albicans	<=0,015	<= 0,008	0.06	<=0,06	0.03	<=0,008	0.06	0.25	1
2018-F4-37	Candida albicans	<=0,015	0.015	0.015	0.25	0.03	<=0,008	0.06	0.25	0.5
2018-F4-38	Candida albicans	0.03	0.015	0.03	0.25	0.03	<=0,008	0.06	0.25	1
2018-F4-39	Candida albicans	<=0,015	<= 0,008	0.03	<=0,06	0.03	<=0,008	<=0,015	0.25	0.5
2018-F5-47	Candida albicans	<=0,015	<= 0,008	0.03	0.12	0.03	<=0,008	0.06	0.5	0.5
2018-F8-28	Candida albicans	0.12	0.015	0.03	<=0,06	0.03	<=0,008	0.06	0.25	0.5
2018-F9-31	Candida albicans	0.12	<=0,008	0.06	0.12	0.015	<=0,008	0.06	0.25	0.5
2018-F1-53	Candida albicans	0.12	0.015	0.06	<=0,06	0.03	<=0,008	0.03	0.25	0.5
2018-F1-56	Candida albicans	0.12	<=0,008	0.06	<=0,06	0.015	<=0,008	0.03	<=0,12	0.5
Legend:
Clinical susceptibility or wild-type phenotype
Clinical susceptibility, increased exposure
Clinical resistance or non-wildtype phenotype
