# Supplementary material for: Danish Whole-Genome-Sequenced Candida albicans and Candida glabrata Samples Fit into Globally Prevalent Clades
Source: J Fungi (Basel). 2021 Nov 12;7(11):962. doi: 10.3390/jof7110962 (PMC8622182; doi:10.3390/jof7110962)
Supplement: Supplementary file 1 [file jof-07-00962-s001.zip › Supplementary_Data_3.txt]

IQ-TREE 1.6.12 built Aug 15 2019

Partition file name: het_consensus/Candida_albicans_SC5314.partitions
Input file name: het_consensus/Candida_albicans_SC5314.mfa
Type of analysis: ModelFinder + tree reconstruction + ultrafast bootstrap (1000 replicates)
Random seed number: 104348

REFERENCES
----------

To cite ModelFinder please use: 

Subha Kalyaanamoorthy, Bui Quang Minh, Thomas KF Wong, Arndt von Haeseler,
and Lars S Jermiin (2017) ModelFinder: Fast model selection for
accurate phylogenetic estimates. Nature Methods, 14:587–589.
https://doi.org/10.1038/nmeth.4285

To cite IQ-TREE please use:

Lam-Tung Nguyen, Heiko A. Schmidt, Arndt von Haeseler, and Bui Quang Minh
(2015) IQ-TREE: A fast and effective stochastic algorithm for estimating
maximum likelihood phylogenies. Mol Biol Evol, 32:268-274.
https://doi.org/10.1093/molbev/msu300

Since you used ultrafast bootstrap (UFBoot) please also cite: 

Diep Thi Hoang, Olga Chernomor, Arndt von Haeseler, Bui Quang Minh,
and Le Sy Vinh (2017) UFBoot2: Improving the ultrafast bootstrap
approximation. Mol Biol Evol, in press.
https://doi.org/10.1093/molbev/msx281

Since you used partition models please also cite:

Olga Chernomor, Arndt von Haeseler, and Bui Quang Minh (2016)
Terrace aware data structure for phylogenomic inference from
supermatrices. Syst Biol, 65:997-1008.
https://doi.org/10.1093/sysbio/syw037

SEQUENCE ALIGNMENT
------------------

Input data: 30 taxa with 8 partitions and 14282666 total sites (0% missing data)

  ID  Name   Type	Seq	Site	Unique	Infor	Invar	Const
   1  part1  DNA	30	3188341	60104	38200	3131794	3131794
   2  part2  DNA	30	2231883	42034	23511	2195697	2195697
   3  part3  DNA	30	1799298	32719	18601	1770708	1770708
   4  part4  DNA	30	1603259	34153	19450	1573965	1573965
   5  part5  DNA	30	1190845	27485	16291	1166886	1166886
   6  part6  DNA	30	1033292	28411	15651	1010156	1010156
   7  part7  DNA	30	949511	21523	10012	933673	933673
   8  part8  DNA	30	2286237	38545	22889	2251012	2251012

Column meanings:
  Unique: Number of unique site patterns
  Infor:  Number of parsimony-informative sites
  Invar:  Number of invariant sites
  Const:  Number of constant sites (can be subset of invariant sites)

ModelFinder
-----------

Best-fit model according to BIC: TVM+F+I+G4:part1,TVM+F+I+G4:part2,TVM+F+I+G4:part3,K3Pu+F+I+G4:part4,K3Pu+F+I+G4:part5,K3Pu+F+I+G4:part6,K3Pu+F+I+G4:part7,K3Pu+F+I+G4:part8

List of best-fit models per partition:

  ID  Model             LogL          AIC      w-AIC      AICc     w-AICc       BIC      w-BIC
   1  TVM+F+I+G4      -4967748.2780 9935516.5560 + 0.0000 9935516.5561 + 0.0000 9935646.3061 + 0.0000
   2  TVM+F+I+G4      -3435276.8070 6870573.6140 + 0.0000 6870573.6141 + 0.0000 6870699.7976 + 0.0000
   3  TVM+F+I+G4      -2754382.7180 5508785.4360 + 0.0000 5508785.4361 + 0.0000 5508909.4651 + 0.0000
   4  K3Pu+F+I+G4     -2512353.1460 5024722.2920 + 0.0000 5024722.2921 + 0.0000 5024820.5924 + 0.0000
   5  K3Pu+F+I+G4     -1891677.0640 3783370.1280 + 0.0000 3783370.1281 + 0.0000 3783466.0494 + 0.0000
   6  K3Pu+F+I+G4     -1671336.3280 3342688.6560 + 0.0000 3342688.6561 + 0.0000 3342783.4421 + 0.0000
   7  K3Pu+F+I+G4     -1473661.1800 2947338.3600 + 0.0000 2947338.3602 + 0.0000 2947432.4696 + 0.0000
   8  K3Pu+F+I+G4     -3493116.0500 6986248.1000 + 0.0000 6986248.1001 + 0.0000 6986349.2393 + 0.0000

AIC, w-AIC   : Akaike information criterion scores and weights.
AICc, w-AICc : Corrected AIC scores and weights.
BIC, w-BIC   : Bayesian information criterion scores and weights.

Plus signs denote the 95% confidence sets.
Minus signs denote significant exclusion.

SUBSTITUTION PROCESS
--------------------

Edge-linked-proportional partition model but separate models between partitions

  ID  Model           Speed  Parameters
   1  TVM+F+I+G4     1.0189  TVM{1.04391,7.32193,1.15047,1.3222}+F{0.333377,0.166,0.166193,0.334431}+I{0.956815}+G4{0.443599}
   2  TVM+F+I+G4     0.9285  TVM{1.01143,7.20638,1.11117,1.27288}+F{0.33374,0.166985,0.167064,0.332211}+I{0.962532}+G4{0.500473}
   3  TVM+F+I+G4     0.8644  TVM{0.996867,7.09173,1.1381,1.29489}+F{0.333645,0.167542,0.166297,0.332517}+I{0.961128}+G4{0.480592}
   4  K3Pu+F+I+G4    1.1024  K3Pu{7.53325,1.19554}+F{0.334637,0.166158,0.166875,0.33233}+I{0.958944}+G4{0.488101}
   5  K3Pu+F+I+G4    1.1834  K3Pu{7.10625,1.1604}+F{0.332142,0.16725,0.164816,0.335792}+I{0.953012}+G4{0.467785}
   6  K3Pu+F+I+G4    1.3118  K3Pu{7.23609,1.28095}+F{0.332906,0.167463,0.16704,0.332591}+I{0.944707}+G4{0.415938}
   7  K3Pu+F+I+G4    0.9754  K3Pu{6.82918,1.16248}+F{0.331725,0.166624,0.167697,0.333954}+I{0.9631}+G4{0.527913}
   8  K3Pu+F+I+G4    0.8520  K3Pu{6.82294,1.15087}+F{0.332538,0.168177,0.168771,0.330514}+I{0.962824}+G4{0.477975}

MAXIMUM LIKELIHOOD TREE
-----------------------

Log-likelihood of the tree: -22195704.7682 (s.e. 6456.0475)
Unconstrained log-likelihood (without tree): -26042090.6115
Number of free parameters (#branches + #model parameters): 126
Akaike information criterion (AIC) score: 44391661.5365
Corrected Akaike information criterion (AICc) score: 44391661.5387
Bayesian information criterion (BIC) score: 44393485.3307

Total tree length (sum of branch lengths): 0.0414
Sum of internal branch lengths: 0.0237 (57.1950% of tree length)

NOTE: Tree is UNROOTED although outgroup taxon '2018-F1-54' is drawn at root
Numbers in parentheses are SH-aLRT support (%) / ultrafast bootstrap support (%)

+--2018-F1-54
|
|                                         +--2018-F1-55
|                          +--------------| (100/100)
|                          |              +--2018-F4-29
|                       +--| (100/100)
|                       |  +-------2018-F4-35
|                    +--| (100/98)
|                    |  |                       +--2018-F1-60
|                    |  |                    +--| (100/100)
|                    |  |                    |  +--2018-F2-279
|                    |  |                 +--| (100/100)
|                    |  |                 |  +--2018-F1-189
|                    |  |              +--| (100/100)
|                    |  |              |  +--2018-F1-61
|                    |  +--------------| (100/100)
|                    |                 |   +--2018-F1-251
|                    |                 +---| (100/100)
|                    |                     +--2018-F1-56
|                +---| (100/100)
|                |   |                             +---2018-F1-59
|                |   |                          +--| (100/100)
|                |   |                          |  +--2018-F5-47
|                |   |        +-----------------| (100/100)
|                |   |        |                 |     +--2018-F4-30
|                |   |        |                 |  +--| (94.2/90)
|                |   |        |                 |  |  +--2018-F4-32
|                |   |        |                 +--| (100/97)
|                |   |        |                    |  +--2018-F4-33
|                |   |        |                    +--| (52.3/51)
|                |   |        |                       |  +--2018-F4-39
|                |   |        |                       +--| (99.9/70)
|                |   |        |                          +---2018-F9-31
|                |   |     +--| (91.6/60)
|                |   |     |  |          +--2018-F1-187
|                |   |     |  +----------| (100/100)
|                |   |     |             +--2018-F1-53
|                |   |  +--| (99.9/59)
|                |   |  |  +---------2018-F4-31
|                |   +--| (100/80)
|                |      |         +----2018-F1-62
|                |      |  +------| (100/100)
|                |      |  |      +---2018-F4-6
|                |      +--| (100/59)
|                |         +---------------------------------2018-F1-190
|  +-------------| (100/100)
|  |             |       +--2018-F4-36
|  |             +-------| (100/100)
|  |                     +--2018-F8-28
+--| (100/100)
|  |  +--2018-F2-256
|  +--| (99.9/100)
|     |     +--2018-F4-34
|     |  +--| (98.6/96)
|     |  |  +--2018-F4-38
|     +--| (100/100)
|        +--2018-F4-37
|
+--2018-F1-192

Tree in newick format:

(2018-F1-54:0.0000114049,((((((2018-F1-55:0.0004489521,2018-F4-29:0.0003679968)100/100:0.0027094452,2018-F4-35:0.0014365811)100/100:0.0004584224,((((2018-F1-60:0.0001983706,2018-F2-279:0.0002872494)100/100:0.0002066588,2018-F1-189:0.0001356775)100/100:0.0002981089,2018-F1-61:0.0001211674)100/100:0.0004797882,(2018-F1-251:0.0001705607,2018-F1-56:0.0002493451)100/100:0.0007391691)100/100:0.0027275646)100/98:0.0003776503,(((((2018-F1-59:0.0007568364,2018-F5-47:0.0005434077)100/100:0.0003874277,((2018-F4-30:0.0003016752,2018-F4-32:0.0001055929)94.2/90:0.0002027222,(2018-F4-33:0.0002993254,(2018-F4-39:0.0003654816,2018-F9-31:0.0007227401)99.9/70:0.0002995158)52.3/51:0.0002481378)100/97:0.0005499540)100/100:0.0032244747,(2018-F1-187:0.0002207719,2018-F1-53:0.0002236445)100/100:0.0019686753)91.6/60:0.0003749340,2018-F4-31:0.0018012024)99.9/59:0.0003096759,((2018-F1-62:0.0010154619,2018-F4-6:0.0007427933)100/100:0.0012859867,2018-F1-190:0.0060357615)100/59:0.0004426278)100/80:0.0003240969)100/100:0.0007056506,(2018-F4-36:0.0000689863,2018-F8-28:0.0000746227)100/100:0.0014417592)100/100:0.0024608620,(2018-F2-256:0.0002316732,((2018-F4-34:0.0003218099,2018-F4-38:0.0002462863)98.6/96:0.0001931653,2018-F4-37:0.0001956810)100/100:0.0005562957)99.9/100:0.0002950335)100/100:0.0003952523,2018-F1-192:0.0000084690);

CONSENSUS TREE
--------------

Consensus tree is constructed from 1000bootstrap trees
Log-likelihood of consensus tree: -22195704.871145
Robinson-Foulds distance between ML tree and consensus tree: 0

Branches with support >0.000000% are kept (extended consensus)
Branch lengths are optimized by maximum likelihood on original alignment
Numbers in parentheses are bootstrap supports (%)

+--2018-F1-54
|
|                                         +--2018-F1-55
|                          +--------------| (100)
|                          |              +--2018-F4-29
|                       +--| (100)
|                       |  +-------2018-F4-35
|                    +--| (98)
|                    |  |                       +--2018-F1-60
|                    |  |                    +--| (100)
|                    |  |                    |  +--2018-F2-279
|                    |  |                 +--| (100)
|                    |  |                 |  +--2018-F1-189
|                    |  |              +--| (100)
|                    |  |              |  +--2018-F1-61
|                    |  +--------------| (100)
|                    |                 |   +--2018-F1-251
|                    |                 +---| (100)
|                    |                     +--2018-F1-56
|                +---| (100)
|                |   |                             +---2018-F1-59
|                |   |                          +--| (100)
|                |   |                          |  +--2018-F5-47
|                |   |        +-----------------| (100)
|                |   |        |                 |     +--2018-F4-30
|                |   |        |                 |  +--| (90)
|                |   |        |                 |  |  +--2018-F4-32
|                |   |        |                 +--| (97)
|                |   |        |                    |  +--2018-F4-33
|                |   |        |                    +--| (51)
|                |   |        |                       |  +--2018-F4-39
|                |   |        |                       +--| (70)
|                |   |        |                          +---2018-F9-31
|                |   |     +--| (60)
|                |   |     |  |          +--2018-F1-187
|                |   |     |  +----------| (100)
|                |   |     |             +--2018-F1-53
|                |   |  +--| (59)
|                |   |  |  +---------2018-F4-31
|                |   +--| (80)
|                |      |         +----2018-F1-62
|                |      |  +------| (100)
|                |      |  |      +---2018-F4-6
|                |      +--| (59)
|                |         +---------------------------------2018-F1-190
|  +-------------| (100)
|  |             |       +--2018-F4-36
|  |             +-------| (100)
|  |                     +--2018-F8-28
+--| (100)
|  |  +--2018-F2-256
|  +--| (100)
|     |     +--2018-F4-34
|     |  +--| (96)
|     |  |  +--2018-F4-38
|     +--| (100)
|        +--2018-F4-37
|
+--2018-F1-192


Consensus tree in newick format: 

(2018-F1-54:0.0000117780,((((((2018-F1-55:0.0004495143,2018-F4-29:0.0003685236)100:0.0027109265,2018-F4-35:0.0014378751)100:0.0004581001,((((2018-F1-60:0.0001993165,2018-F2-279:0.0002873320)100:0.0002051100,2018-F1-189:0.0001364846)100:0.0002993600,2018-F1-61:0.0001210181)100:0.0004802178,(2018-F1-251:0.0001714804,2018-F1-56:0.0002494691)100:0.0007385551)100:0.0027287660)98:0.0003787316,(((((2018-F1-59:0.0007571549,2018-F5-47:0.0005444306)100:0.0003873893,((2018-F4-30:0.0003024656,2018-F4-32:0.0001058730)90:0.0002018462,(2018-F4-33:0.0002992589,(2018-F4-39:0.0003641431,2018-F9-31:0.0007230370)70:0.0002989147)51:0.0002492873)97:0.0005511595)100:0.0032252164,(2018-F1-187:0.0002212379,2018-F1-53:0.0002231373)100:0.0019694243)60:0.0003744247,2018-F4-31:0.0018020736)59:0.0003095426,((2018-F1-62:0.0010162805,2018-F4-6:0.0007435261)100:0.0012858771,2018-F1-190:0.0060379622)59:0.0004427844)80:0.0003245835)100:0.0007053885,(2018-F4-36:0.0000685747,2018-F8-28:0.0000752873)100:0.0014426628)100:0.0024624917,(2018-F2-256:0.0002316739,((2018-F4-34:0.0003223452,2018-F4-38:0.0002456875)96:0.0001928543,2018-F4-37:0.0001963222)100:0.0005572199)100:0.0002936512)100:0.0003958140,2018-F1-192:0.0000085018);

TIME STAMP
----------

Date and time: Thu Apr 29 19:29:37 2021
Total CPU time used: 20246.07645 seconds (5h:37m:26s)
Total wall-clock time used: 3676.11831 seconds (1h:1m:16s)

IQ-TREE 1.6.12 built Aug 15 2019

Partition file name: het_consensus/Candida_glabrata_CBS138.partitions
Input file name: het_consensus/Candida_glabrata_CBS138.mfa
Type of analysis: ModelFinder + tree reconstruction + ultrafast bootstrap (1000 replicates)
Random seed number: 887009

REFERENCES
----------

To cite ModelFinder please use: 

Subha Kalyaanamoorthy, Bui Quang Minh, Thomas KF Wong, Arndt von Haeseler,
and Lars S Jermiin (2017) ModelFinder: Fast model selection for
accurate phylogenetic estimates. Nature Methods, 14:587–589.
https://doi.org/10.1038/nmeth.4285

To cite IQ-TREE please use:

Lam-Tung Nguyen, Heiko A. Schmidt, Arndt von Haeseler, and Bui Quang Minh
(2015) IQ-TREE: A fast and effective stochastic algorithm for estimating
maximum likelihood phylogenies. Mol Biol Evol, 32:268-274.
https://doi.org/10.1093/molbev/msu300

Since you used ultrafast bootstrap (UFBoot) please also cite: 

Diep Thi Hoang, Olga Chernomor, Arndt von Haeseler, Bui Quang Minh,
and Le Sy Vinh (2017) UFBoot2: Improving the ultrafast bootstrap
approximation. Mol Biol Evol, in press.
https://doi.org/10.1093/molbev/msx281

Since you used partition models please also cite:

Olga Chernomor, Arndt von Haeseler, and Bui Quang Minh (2016)
Terrace aware data structure for phylogenomic inference from
supermatrices. Syst Biol, 65:997-1008.
https://doi.org/10.1093/sysbio/syw037

SEQUENCE ALIGNMENT
------------------

Input data: 8 taxa with 14 partitions and 12338308 total sites (0% missing data)

  ID  Name    Type	Seq	Site	Unique	Infor	Invar	Const
   1  part1   DNA	8	491328	875	3864	484680	484680
   2  part2   DNA	8	502101	610	3312	495974	495974
   3  part3   DNA	8	558804	1165	5248	549719	549719
   4  part4   DNA	8	651701	730	4512	643785	643785
   5  part5   DNA	8	687738	854	4897	679084	679084
   6  part6   DNA	8	927101	876	6732	915722	915722
   7  part7   DNA	8	992211	1033	7055	980426	980426
   8  part8   DNA	8	1050361	897	6843	1038535	1038535
   9  part9   DNA	8	1100349	1092	8382	1086059	1086059
  10  part10  DNA	8	1195132	1085	7716	1181680	1181680
  11  part11  DNA	8	1302831	1065	9019	1287472	1287472
  12  part12  DNA	8	1455689	1108	9906	1438641	1438641
  13  part13  DNA	8	1402899	1026	9587	1387018	1387018
  14  part14  DNA	8	20063	104	30	19926	19926

Column meanings:
  Unique: Number of unique site patterns
  Infor:  Number of parsimony-informative sites
  Invar:  Number of invariant sites
  Const:  Number of constant sites (can be subset of invariant sites)

ModelFinder
-----------

Best-fit model according to BIC: K3Pu+F+I:part1,HKY+F+I:part2,K3Pu+F+I:part3,K3Pu+F+I:part4,K3Pu+F+I:part5,K3Pu+F+I:part6,K3Pu+F+I:part7,HKY+F+I:part8,K3Pu+F+I:part9,K3Pu+F+I:part10,K3Pu+F+I:part11,K3Pu+F+I:part12,K3Pu+F+I:part13,F81+F+I:part14

List of best-fit models per partition:

  ID  Model             LogL          AIC      w-AIC      AICc     w-AICc       BIC      w-BIC
   1  K3Pu+F+I        -728406.0037 1456826.0074 + 0.0000 1456826.0076 + 0.0000 1456903.7415 + 0.0000
   2  HKY+F+I         -735207.2083 1470426.4166 + 0.0000 1470426.4168 + 0.0000 1470493.1759 + 0.0000
   3  K3Pu+F+I        -838652.5164 1677319.0328 + 0.0000 1677319.0330 + 0.0000 1677397.6677 + 0.0000
   4  K3Pu+F+I        -955306.9952 1910627.9904 + 0.0000 1910627.9906 + 0.0000 1910707.7018 + 0.0000
   5  K3Pu+F+I        -1010213.3850 2020440.7700 + 0.0000 2020440.7702 + 0.0000 2020520.8581 + 0.0000
   6  K3Pu+F+I        -1355307.0220 2710628.0440 + 0.0000 2710628.0441 + 0.0000 2710710.2227 + 0.0000
   7  K3Pu+F+I        -1451318.9110 2902651.8220 + 0.0000 2902651.8221 + 0.0000 2902734.4758 + 0.0000
   8  HKY+F+I         -1527576.4380 3055164.8760 + 0.0000 3055164.8761 + 0.0000 3055236.0639 + 0.0000
   9  K3Pu+F+I        -1617219.7800 3234453.5600 + 0.0000 3234453.5601 + 0.0000 3234536.9380 + 0.0000
  10  K3Pu+F+I        -1743027.2580 3486068.5160 + 0.0000 3486068.5161 + 0.0000 3486152.4724 + 0.0000
  11  K3Pu+F+I        -1900646.7150 3801307.4300 + 0.0000 3801307.4301 + 0.0000 3801391.9904 + 0.0000
  12  K3Pu+F+I        -2123819.6440 4247653.2880 + 0.0000 4247653.2881 + 0.0000 4247738.6249 + 0.0000
  13  K3Pu+F+I        -2044038.8720 4088091.7440 + 0.0000 4088091.7441 + 0.0000 4088176.8224 + 0.0000
  14  F81+F+I         -24444.4928  48898.9856 + 0.0000  48898.9886 + 0.0000  48938.5187 + 0.0000

AIC, w-AIC   : Akaike information criterion scores and weights.
AICc, w-AICc : Corrected AIC scores and weights.
BIC, w-BIC   : Bayesian information criterion scores and weights.

Plus signs denote the 95% confidence sets.
Minus signs denote significant exclusion.

SUBSTITUTION PROCESS
--------------------

Edge-linked-proportional partition model but separate models between partitions

  ID  Model           Speed  Parameters
   1  K3Pu+F+I       1.1644  K3Pu{4.38086,1.25259}+F{0.302836,0.201631,0.199393,0.29614}+I{0.96407}
   2  HKY+F+I        0.9795  HKY{3.66247}+F{0.304022,0.196266,0.192837,0.306875}+I{0.957895}
   3  K3Pu+F+I       1.3644  K3Pu{4.04492,1.14766}+F{0.301983,0.197034,0.199899,0.301084}+I{0.953015}
   4  K3Pu+F+I       0.9989  K3Pu{4.36478,1.1657}+F{0.30633,0.195182,0.195658,0.30283}+I{0.962161}
   5  K3Pu+F+I       1.0447  K3Pu{4.35,1.20784}+F{0.304035,0.194101,0.195862,0.306002}+I{0.962135}
   6  K3Pu+F+I       0.9986  K3Pu{4.23194,1.14999}+F{0.307698,0.190703,0.190284,0.311314}+I{0.960022}
   7  K3Pu+F+I       1.0149  K3Pu{4.14838,1.18589}+F{0.3057,0.192859,0.192899,0.308542}+I{0.967719}
   8  HKY+F+I        0.9327  HKY{3.87997}+F{0.309219,0.190417,0.190075,0.310289}+I{0.965725}
   9  K3Pu+F+I       1.0567  K3Pu{4.09868,1.21139}+F{0.307154,0.19371,0.192437,0.306699}+I{0.957872}
  10  K3Pu+F+I       0.9359  K3Pu{4.13566,1.15293}+F{0.30515,0.194991,0.193877,0.305982}+I{0.966469}
  11  K3Pu+F+I       0.9628  K3Pu{4.2124,1.14462}+F{0.307745,0.193011,0.189458,0.309786}+I{0.962125}
  12  K3Pu+F+I       0.9457  K3Pu{4.31528,1.17422}+F{0.309068,0.19215,0.192476,0.306306}+I{0.960636}
  13  K3Pu+F+I       0.9319  K3Pu{4.22746,1.15196}+F{0.306438,0.192692,0.192645,0.308225}+I{0.964918}
  14  F81+F+I        0.5205  F81+I{0.967273}

MAXIMUM LIKELIHOOD TREE
-----------------------

Log-likelihood of the tree: -18055110.9584 (s.e. 3084.9282)
Unconstrained log-likelihood (without tree): -18452112.0998
Number of free parameters (#branches + #model parameters): 106
Akaike information criterion (AIC) score: 36110433.9168
Corrected Akaike information criterion (AICc) score: 36110433.9186
Bayesian information criterion (BIC) score: 36111952.7080

Total tree length (sum of branch lengths): 0.0151
Sum of internal branch lengths: 0.0077 (50.8212% of tree length)

NOTE: Tree is UNROOTED although outgroup taxon '2018-F1-188-B' is drawn at root
Numbers in parentheses are SH-aLRT support (%) / ultrafast bootstrap support (%)

+--------------------------------2018-F1-188-B
|
|                                     +--2018-F5-18
|                                  +--| (100/100)
|                                  |  +--2018-F6-164
+----------------------------------| (100/100)
|                                  +--2018-F6-165
|
|              +-------------------------------------------2018-F6-160
+--------------| (100/100)
               |                                    +--2018-F6-162
               |                                 +--| (100/100)
               |                                 |  +--2018-F6-167
               +---------------------------------| (100/100)
                                                 +--2018-F9-42

Tree in newick format:

(2018-F1-188-B:0.0029703054,((2018-F5-18:0.0000714277,2018-F6-164:0.0001172460)100/100:0.0000611869,2018-F6-165:0.0000794836)100/100:0.0031519798,(2018-F6-160:0.0039783025,((2018-F6-162:0.0000457438,2018-F6-167:0.0000803036)100/100:0.0000673055,2018-F9-42:0.0000642638)100/100:0.0030316192)100/100:0.0013423529);

CONSENSUS TREE
--------------

Consensus tree is constructed from 1000bootstrap trees
Log-likelihood of consensus tree: -18055110.966548
Robinson-Foulds distance between ML tree and consensus tree: 0

Branches with support >0.000000% are kept (extended consensus)
Branch lengths are optimized by maximum likelihood on original alignment
Numbers in parentheses are bootstrap supports (%)

+--------------------------------2018-F1-188-B
|
|                                     +--2018-F5-18
|                                  +--| (100)
|                                  |  +--2018-F6-164
+----------------------------------| (100)
|                                  +--2018-F6-165
|
|              +-------------------------------------------2018-F6-160
+--------------| (100)
               |                                    +--2018-F6-162
               |                                 +--| (100)
               |                                 |  +--2018-F6-167
               +---------------------------------| (100)
                                                 +--2018-F9-42


Consensus tree in newick format: 

(2018-F1-188-B:0.0029702439,((2018-F5-18:0.0000706474,2018-F6-164:0.0001171523)100:0.0000606374,2018-F6-165:0.0000794281)100:0.0031511019,(2018-F6-160:0.0039773498,((2018-F6-162:0.0000460567,2018-F6-167:0.0000817263)100:0.0000672840,2018-F9-42:0.0000649738)100:0.0030312375)100:0.0013419403);

TIME STAMP
----------

Date and time: Thu Apr 29 19:03:04 2021
Total CPU time used: 334.045301 seconds (0h:5m:34s)
Total wall-clock time used: 77.10655713 seconds (0h:1m:17s)

IQ-TREE 1.6.12 built Aug 15 2019

Partition file name: ../het_consensus/Candida_albicans_SC5314.partitions
Input file name: Candida_albicans_global.mfa
Type of analysis: ModelFinder + tree reconstruction + ultrafast bootstrap (1000 replicates)
Random seed number: 772408

REFERENCES
----------

To cite ModelFinder please use: 

Subha Kalyaanamoorthy, Bui Quang Minh, Thomas KF Wong, Arndt von Haeseler,
and Lars S Jermiin (2017) ModelFinder: Fast model selection for
accurate phylogenetic estimates. Nature Methods, 14:587–589.
https://doi.org/10.1038/nmeth.4285

To cite IQ-TREE please use:

Lam-Tung Nguyen, Heiko A. Schmidt, Arndt von Haeseler, and Bui Quang Minh
(2015) IQ-TREE: A fast and effective stochastic algorithm for estimating
maximum likelihood phylogenies. Mol Biol Evol, 32:268-274.
https://doi.org/10.1093/molbev/msu300

Since you used ultrafast bootstrap (UFBoot) please also cite: 

Diep Thi Hoang, Olga Chernomor, Arndt von Haeseler, Bui Quang Minh,
and Le Sy Vinh (2017) UFBoot2: Improving the ultrafast bootstrap
approximation. Mol Biol Evol, in press.
https://doi.org/10.1093/molbev/msx281

Since you used partition models please also cite:

Olga Chernomor, Arndt von Haeseler, and Bui Quang Minh (2016)
Terrace aware data structure for phylogenomic inference from
supermatrices. Syst Biol, 65:997-1008.
https://doi.org/10.1093/sysbio/syw037

SEQUENCE ALIGNMENT
------------------

Input data: 209 taxa with 8 partitions and 14282666 total sites (327.888% missing data)

  ID  Name   Type	Seq	Site	Unique	Infor	Invar	Const
   1  part1  DNA	209	3188341	103807	65374	3110231	3110231
   2  part2  DNA	209	2231883	75612	42063	2180339	2180339
   3  part3  DNA	209	1799298	59062	34369	1757464	1757464
   4  part4  DNA	209	1603259	61006	35249	1560332	1560332
   5  part5  DNA	209	1190845	47715	28677	1156936	1156936
   6  part6  DNA	209	1033292	51396	30318	996964	996964
   7  part7  DNA	209	949511	40565	19122	925355	925355
   8  part8  DNA	209	2286237	71362	42498	2233972	2233972

Column meanings:
  Unique: Number of unique site patterns
  Infor:  Number of parsimony-informative sites
  Invar:  Number of invariant sites
  Const:  Number of constant sites (can be subset of invariant sites)

ModelFinder
-----------

Best-fit model according to BIC: K3Pu+F+I+G4:part1,K3Pu+F+I+G4:part2,K3Pu+F+I+G4:part3,K3Pu+F+I+G4:part4,K3Pu+F+I+G4:part5,K3Pu+F+I+G4:part6,K3Pu+F+I+G4:part7,TVM+F+I+G4:part8

List of best-fit models per partition:

  ID  Model             LogL          AIC      w-AIC      AICc     w-AICc       BIC      w-BIC
   1  K3Pu+F+I+G4     -6204747.6250 12409509.2500 + 0.0000 12409509.2500 + 0.0000 12409600.0751 + 0.0000
   2  K3Pu+F+I+G4     -4270787.1940 8541588.3880 + 0.0000 8541588.3881 + 0.0000 8541676.7165 + 0.0000
   3  K3Pu+F+I+G4     -3426812.2790 6853638.5580 + 0.0000 6853638.5581 + 0.0000 6853725.3784 + 0.0000
   4  K3Pu+F+I+G4     -3233232.8640 6466479.7280 + 0.0000 6466479.7281 + 0.0000 6466565.7408 + 0.0000
   5  K3Pu+F+I+G4     -2444231.7640 4888477.5280 + 0.0000 4888477.5281 + 0.0000 4888561.4592 + 0.0000
   6  K3Pu+F+I+G4     -2370873.0150 4741760.0300 + 0.0000 4741760.0301 + 0.0000 4741842.9678 + 0.0000
   7  K3Pu+F+I+G4     -1902162.0950 3804338.1900 + 0.0000 3804338.1901 + 0.0000 3804420.5359 + 0.0000
   8  TVM+F+I+G4      -4357124.8000 8714267.6000 + 0.0000 8714267.6001 + 0.0000 8714381.3818 + 0.0000

AIC, w-AIC   : Akaike information criterion scores and weights.
AICc, w-AICc : Corrected AIC scores and weights.
BIC, w-BIC   : Bayesian information criterion scores and weights.

Plus signs denote the 95% confidence sets.
Minus signs denote significant exclusion.

SUBSTITUTION PROCESS
--------------------

Edge-linked-equal partition model but separate models between partitions

  ID  Model           Speed  Parameters
   1  K3Pu+F+I+G4    1.0000  K3Pu{7.14457,1.19561}+F{0.333394,0.165983,0.166172,0.334451}+I{0.962813}+G4{0.575931}
   2  K3Pu+F+I+G4    1.0000  K3Pu{7.08932,1.19455}+F{0.33377,0.166952,0.167034,0.332244}+I{0.965169}+G4{0.615376}
   3  K3Pu+F+I+G4    1.0000  K3Pu{7.08011,1.21314}+F{0.333642,0.167548,0.166305,0.332505}+I{0.963491}+G4{0.579057}
   4  K3Pu+F+I+G4    1.0000  K3Pu{7.2326,1.21969}+F{0.33464,0.166149,0.166876,0.332334}+I{0.962635}+G4{0.543365}
   5  K3Pu+F+I+G4    1.0000  K3Pu{6.99949,1.20734}+F{0.332159,0.16723,0.164798,0.335813}+I{0.962872}+G4{0.619237}
   6  K3Pu+F+I+G4    1.0000  K3Pu{6.76164,1.28616}+F{0.332908,0.167443,0.167039,0.33261}+I{0.9625}+G4{0.598474}
   7  K3Pu+F+I+G4    1.0000  K3Pu{6.56148,1.17305}+F{0.33173,0.166607,0.167699,0.333964}+I{0.962677}+G4{0.511592}
   8  TVM+F+I+G4     1.0000  TVM{1.01984,6.8337,1.24782,1.11088}+F{0.33256,0.168143,0.168772,0.330525}+I{0.963292}+G4{0.509045}

MAXIMUM LIKELIHOOD TREE
-----------------------


**NOTE**: Consensus tree has higher likelihood than ML tree found! Please use consensus tree below.
Log-likelihood of the tree: -28177457.3489 (s.e. 17404.7473)
Unconstrained log-likelihood (without tree): -30532098.0593
Number of free parameters (#branches + #model parameters): 473
Akaike information criterion (AIC) score: 56355860.6979
Corrected Akaike information criterion (AICc) score: 56355860.7293
Bayesian information criterion (BIC) score: 56362707.1634

Total tree length (sum of branch lengths): 0.1383
Sum of internal branch lengths: 0.0931 (67.2980% of tree length)

NOTE: Tree is UNROOTED although outgroup taxon '2018-F1-54' is drawn at root
Numbers in parentheses are SH-aLRT support (%) / ultrafast bootstrap support (%)

+--2018-F1-54
|
|                                                                  +--2018-F1-55
|                                                               +--| (100/100)
|                                                               |  +--SRR6669953
|                                                    +----------| (100/100)
|                                                    |          |  +--2018-F4-29
|                                                    |          +--| (100/100)
|                                                    |             +--SRR6669895
|                                                 +--| (100/100)
|                                                 |  |      +--2018-F4-35
|                                                 |  +------| (100/100)
|                                                 |         +--SRR6669908
|                                              +--| (100/100)
|                                              |  |  +-------SRR6669903
|                                              |  +--| (100/100)
|                                              |     +--------SRR6669935
|                                           +--| (100/100)
|                                           |  |                                            +--2018-F1-60
|                                           |  |                                         +--| (99.8/100)
|                                           |  |                                         |  |  +--2018-F1-61
|                                           |  |                                         |  +--| (99.8/100)
|                                           |  |                                         |     +--2018-F1-189
|                                           |  |                                      +--| (100/100)
|                                           |  |                                      |  +--2018-F2-279
|                                           |  |                                   +--| (100/100)
|                                           |  |                                   |  +--SRR6670015
|                                           |  |                                +--| (100/100)
|                                           |  |                                |  |  +--SRR6669863
|                                           |  |                                |  +--| (62.7/98)
|                                           |  |                                |     +--SRR6669848
|                                           |  |                             +--| (100/100)
|                                           |  |                             |  +--SRR6669967
|                                           |  |                          +--| (100/100)
|                                           |  |                          |  |  +--2018-F1-251
|                                           |  |                          |  +--| (100/100)
|                                           |  |                          |     |     +--SRR6669993
|                                           |  |                          |     |  +--| (100/100)
|                                           |  |                          |     |  |  +--SRR6669978
|                                           |  |                          |     +--| (100/96)
|                                           |  |                          |        |  +--SRR6669986
|                                           |  |                          |        +--| (42.5/93)
|                                           |  |                          |           +--SRR6669958
|                                           |  |                       +--| (100/100)
|                                           |  |                       |  |           +--SRR6669990
|                                           |  |                       |  |        +--| (100/100)
|                                           |  |                       |  |        |  +--SRR6670014
|                                           |  |                       |  |     +--| (100/100)
|                                           |  |                       |  |     |  +--SRR6669977
|                                           |  |                       |  |  +--| (99.9/100)
|                                           |  |                       |  |  |  +--SRR6669980
|                                           |  |                       |  +--| (100/100)
|                                           |  |                       |     +--SRR6669938
|                                           |  |                    +--| (98.9/99)
|                                           |  |                    |  +--SRR6669936
|                                           |  |                 +--| (100/100)
|                                           |  |                 |  +--SRR6669966
|                                           |  |        +--------| (100/100)
|                                           |  |        |        |                 +--2018-F1-56
|                                           |  |        |        |              +--| (100/100)
|                                           |  |        |        |              |  |  +--SRR6669850
|                                           |  |        |        |              |  +--| (100/100)
|                                           |  |        |        |              |     |  +--SRR6669963
|                                           |  |        |        |              |     +--| (100/100)
|                                           |  |        |        |              |        |     +--SRR6670006
|                                           |  |        |        |              |        |  +--| (100/100)
|                                           |  |        |        |              |        |  |  +--SRR6669964
|                                           |  |        |        |              |        +--| (100/100)
|                                           |  |        |        |              |           +--SRR6669857
|                                           |  |        |        |           +--| (100/100)
|                                           |  |        |        |           |  |  +--SRR6669893
|                                           |  |        |        |           |  +--| (100/100)
|                                           |  |        |        |           |     +--SRR6670007
|                                           |  |        |        |        +--| (100/100)
|                                           |  |        |        |        |  +--SRR6669981
|                                           |  |        |        |     +--| (99.1/99)
|                                           |  |        |        |     |  +--SRR6669852
|                                           |  |        |        |  +--| (100/100)
|                                           |  |        |        |  |  |  +--SRR6669937
|                                           |  |        |        |  |  +--| (100/100)
|                                           |  |        |        |  |     +--SRR6669921
|                                           |  |        |        +--| (99.8/100)
|                                           |  |        |           +--SRR6669901
|                                           |  |     +--| (100/100)
|                                           |  |     |  +---SRR6669989
|                                           |  |  +--| (95.9/98)
|                                           |  |  |  +------SRR6669897
|                                           |  +--| (100/100)
|                                           |     |             +--SRR6669877
|                                           |     |          +--| (100/100)
|                                           |     |          |  +--SRR6669858
|                                           |     |       +--| (100/100)
|                                           |     |       |  +--SRR6669881
|                                           |     +-------| (100/100)
|                                           |             +--SRR6669943
|                                        +--| (99.6/97)
|                                        |  |                         +--2018-F1-59
|                                        |  |                      +--| (100/81)
|                                        |  |                      |  |     +--SRR6669992
|                                        |  |                      |  |  +--| (100/100)
|                                        |  |                      |  |  |  |  +--SRR6670002
|                                        |  |                      |  |  |  +--| (100/100)
|                                        |  |                      |  |  |     +--SRR6670003
|                                        |  |                      |  +--| (96.4/81)
|                                        |  |                      |     |  +--SRR6669942
|                                        |  |                      |     +--| (100/100)
|                                        |  |                      |        +--SRR6669940
|                                        |  |                   +--| (91.3/99)
|                                        |  |                   |  +--SRR6669914
|                                        |  |                +--| (100/100)
|                                        |  |                |  |  +--SRR6669987
|                                        |  |                |  +--| (100/100)
|                                        |  |                |     +--SRR6669984
|                                        |  |          +-----| (100/100)
|                                        |  |          |     |                       +--2018-F4-30
|                                        |  |          |     |                    +--| (100/100)
|                                        |  |          |     |                    |  +--2018-F4-32
|                                        |  |          |     |                 +--| (100/100)
|                                        |  |          |     |                 |  +--2018-F4-33
|                                        |  |          |     |              +--| (100/100)
|                                        |  |          |     |              |  +--2018-F4-39
|                                        |  |          |     |           +--| (100/100)
|                                        |  |          |     |           |  +--2018-F9-31
|                                        |  |          |     |        +--| (99.8/90)
|                                        |  |          |     |        |  |     +--SRR6669910
|                                        |  |          |     |        |  |  +--| (100/100)
|                                        |  |          |     |        |  |  |  +--SRR6669905
|                                        |  |          |     |        |  +--| (100/90)
|                                        |  |          |     |        |     +--SRR6670013
|                                        |  |          |     |     +--| (100/100)
|                                        |  |          |     |     |  |  +--SRR6669906
|                                        |  |          |     |     |  +--| (100/100)
|                                        |  |          |     |     |     +--SRR6669941
|                                        |  |          |     |  +--| (100/100)
|                                        |  |          |     |  |  |  +--SRR6670019
|                                        |  |          |     |  |  +--| (100/100)
|                                        |  |          |     |  |     +--SRR6669849
|                                        |  |          |     +--| (100/100)
|                                        |  |          |        +--2018-F5-47
|                                        |  |     +----| (100/100)
|                                        |  |     |    |     +--SRR6669931
|                                        |  |     |    +-----| (100/100)
|                                        |  |     |          +--SRR6669946
|                                        |  |  +--| (100/100)
|                                        |  |  |  +-------SRR6669947
|                                        |  +--| (100/100)
|                                        |     |             +--2018-F1-187
|                                        |     |         +---| (100/100)
|                                        |     |         |   |              +--2018-F1-53
|                                        |     |         |   |           +--| (99/100)
|                                        |     |         |   |           |  +--SRR6670005
|                                        |     |         |   |        +--| (100/100)
|                                        |     |         |   |        |  |  +--SRR6669861
|                                        |     |         |   |        |  +--| (100/100)
|                                        |     |         |   |        |     +--SRR6669983
|                                        |     |         |   |     +--| (100/100)
|                                        |     |         |   |     |  +--SRR6669982
|                                        |     |         |   |  +--| (100/100)
|                                        |     |         |   |  |  +--SRR6669965
|                                        |     |         |   +--| (100/100)
|                                        |     |         |      +--SRR6669864
|                                        |     |  +------| (100/100)
|                                        |     |  |      +---SRR6669879
|                                        |     +--| (100/100)
|                                        |        +-------2018-F4-31
|                                     +--| (100/100)
|                                     |  |                                    +--2018-F1-62
|                                     |  |                                 +--| (100/100)
|                                     |  |                                 |  +--SRR6669918
|                                     |  |                              +--| (99.9/100)
|                                     |  |                              |  |  +--SRR6669865
|                                     |  |                              |  +--| (100/100)
|                                     |  |                              |     +--SRR6669988
|                                     |  |                           +--| (99.8/61)
|                                     |  |                           |  |  +--SRR6669883
|                                     |  |                           |  +--| (100/100)
|                                     |  |                           |     +--SRR6670011
|                                     |  |                        +--| (100/61)
|                                     |  |                        |  +--SRR6669920
|                                     |  |                     +--| (100/100)
|                                     |  |                     |  +--SRR6669979
|                                     |  |                  +--| (99.9/100)
|                                     |  |                  |  |  +--SRR6669991
|                                     |  |                  |  +--| (100/100)
|                                     |  |                  |     +--SRR6669875
|                                     |  |             +----| (100/100)
|                                     |  |             |    +--SRR6669917
|                                     |  |          +--| (100/96)
|                                     |  |          |  |    +--2018-F4-6
|                                     |  |          |  +----| (100/100)
|                                     |  |          |       |  +--SRR6669954
|                                     |  |          |       +--| (99.2/68)
|                                     |  |          |          |  +--SRR6669955
|                                     |  |          |          +--| (97.1/68)
|                                     |  |          |             +--SRR6669971
|                                     |  |     +----| (100/96)
|                                     |  |     |    |           +--SRR6669853
|                                     |  |     |    |        +--| (100/100)
|                                     |  |     |    |        |  +--SRR6669957
|                                     |  |     |    |     +--| (99.9/100)
|                                     |  |     |    |     |  +--SRR6669856
|                                     |  |     |    +-----| (100/100)
|                                     |  |     |          +--SRR6669855
|                                     |  |  +--| (100/96)
|                                     |  |  |  |            +--SRR6669959
|                                     |  |  |  |         +--| (100/100)
|                                     |  |  |  |         |  +--SRR6669944
|                                     |  |  |  +---------| (100/100)
|                                     |  |  |            +--SRR6669949
|                                     |  +--| (100/100)
|                                     |     |                                               +--2018-F1-190
|                                     |     |                                            +--| (100/76)
|                                     |     |                                            |  |                    +--SRR6669859
|                                     |     |                                            |  |                 +--| (100/88)
|                                     |     |                                            |  |                 |  |     +--SRR6670026
|                                     |     |                                            |  |                 |  |  +--| (95/96)
|                                     |     |                                            |  |                 |  |  |  +--SRR6669874
|                                     |     |                                            |  |                 |  +--| (76.4/47)
|                                     |     |                                            |  |                 |     +--SRR6669873
|                                     |     |                                            |  |              +--| (98.9/93)
|                                     |     |                                            |  |              |  |              +--SRR6669869
|                                     |     |                                            |  |              |  |           +--| (100/33)
|                                     |     |                                            |  |              |  |           |  +--SRR6670028
|                                     |     |                                            |  |              |  |        +--| (79.6/21)
|                                     |     |                                            |  |              |  |        |  |  +--SRR6669860
|                                     |     |                                            |  |              |  |        |  +--| (99.8/26)
|                                     |     |                                            |  |              |  |        |     +--SRR6670029
|                                     |     |                                            |  |              |  |     +--| (90.2/53)
|                                     |     |                                            |  |              |  |     |  |  +--SRR6670024
|                                     |     |                                            |  |              |  |     |  +--| (100/92)
|                                     |     |                                            |  |              |  |     |     +--SRR6670025
|                                     |     |                                            |  |              |  |  +--| (100/96)
|                                     |     |                                            |  |              |  |  |  +--SRR6669973
|                                     |     |                                            |  |              |  +--| (99.9/93)
|                                     |     |                                            |  |              |     |     +--SRR6669872
|                                     |     |                                            |  |              |     |  +--| (87.7/85)
|                                     |     |                                            |  |              |     |  |  |  +--SRR6669885
|                                     |     |                                            |  |              |     |  |  +--| (98.8/98)
|                                     |     |                                            |  |              |     |  |     +--SRR6670016
|                                     |     |                                            |  |              |     +--| (99.6/93)
|                                     |     |                                            |  |              |        +--SRR6669871
|                                     |     |                                            |  |           +--| (99.9/92)
|                                     |     |                                            |  |           |  |        +--SRR6669868
|                                     |     |                                            |  |           |  |     +--| (100/66)
|                                     |     |                                            |  |           |  |     |  +--SRR6669870
|                                     |     |                                            |  |           |  |  +--| (22.2/63)
|                                     |     |                                            |  |           |  |  |  +--SRR6669886
|                                     |     |                                            |  |           |  +--| (100/100)
|                                     |     |                                            |  |           |     +--SRR6669867
|                                     |     |                                            |  |        +--| (42.1/48)
|                                     |     |                                            |  |        |  |  +--SRR6670027
|                                     |     |                                            |  |        |  +--| (58.9/87)
|                                     |     |                                            |  |        |     +--SRR6670001
|                                     |     |                                            |  |     +--| (86.5/87)
|                                     |     |                                            |  |     |  +--SRR6670023
|                                     |     |                                            |  |  +--| (96.8/89)
|                                     |     |                                            |  |  |  +--SRR6670017
|                                     |     |                                            |  +--| (100/100)
|                                     |     |                                            |     +--SRR6669890
|                                     |     |                                         +--| (100/76)
|                                     |     |                                         |  +--SRR6669974
|                                     |     |                                      +--| (72.9/75)
|                                     |     |                                      |  |        +--SRR6669997
|                                     |     |                                      |  |     +--| (94.7/90)
|                                     |     |                                      |  |     |  +--SRR6670000
|                                     |     |                                      |  |  +--| (99.9/94)
|                                     |     |                                      |  |  |  +--SRR6669999
|                                     |     |                                      |  +--| (100/85)
|                                     |     |                                      |     |  +--SRR6669998
|                                     |     |                                      |     +--| (99.3/91)
|                                     |     |                                      |        +--SRR6669975
|                                     |     |                                   +--| (96.5/76)
|                                     |     |                                   |  +--SRR6669976
|                                     |     |                                +--| (99.9/76)
|                                     |     |                                |  +--SRR6669996
|                                     |     |                             +--| (100/100)
|                                     |     |                             |  +--SRR6669995
|                                     |     |  +--------------------------| (100/100)
|                                     |     |  |                          |  +--SRR6669961
|                                     |     |  |                          +--| (100/100)
|                                     |     |  |                             +--SRR6669960
|                                     |     +--| (100/96)
|                                     |        |                +--SRR6669919
|                                     |        |             +--| (100/100)
|                                     |        |             |  +--SRR6669985
|                                     |        |  +----------| (100/100)
|                                     |        |  |          +--SRR6669898
|                                     |        +--| (100/96)
|                                     |           |        +--SRR6669925
|                                     |           +--------| (100/100)
|                                     |                    +--SRR6669894
|                                  +--| (100/100)
|                                  |  |                       +--SRR6669911
|                                  |  |                    +--| (100/93)
|                                  |  |                    |  +--SRR6669889
|                                  |  |                 +--| (31.1/82)
|                                  |  |                 |  +--SRR6670009
|                                  |  |              +--| (100/100)
|                                  |  |              |  +--SRR6669854
|                                  |  |  +-----------| (100/100)
|                                  |  |  |           |        +--SRR6669915
|                                  |  |  |           |     +--| (100/100)
|                                  |  |  |           |     |  +--SRR6669972
|                                  |  |  |           |  +--| (100/100)
|                                  |  |  |           |  |  +--SRR6669922
|                                  |  |  |           +--| (100/93)
|                                  |  |  |              |  +--SRR6669862
|                                  |  |  |              +--| (86.1/92)
|                                  |  |  |                 +--SRR6669891
|                                  |  +--| (100/100)
|                                  |     |             +--SRR6669904
|                                  |     |          +--| (80.9/94)
|                                  |     |          |  |  +--SRR6670004
|                                  |     |          |  +--| (71.5/96)
|                                  |     |          |     +--SRR6669994
|                                  |     |      +---| (100/100)
|                                  |     |      |   +--SRR6669969
|                                  |     |   +--| (100/100)
|                                  |     |   |  +--SRR6669926
|                                  |     +---| (100/100)
|                                  |         +---SRR6670018
|                       +----------| (100/100)
|                       |          |             +--2018-F4-36
|                       |          |          +--| (100/100)
|                       |          |          |  +--2018-F8-28
|                       |          |       +--| (100/100)
|                       |          |       |  +--SRR6669907
|                       |          +-------| (100/100)
|                       |                  +--SRR6669956
|                    +--| (100/100)
|                    |  |  +--SRR6669912
|                    |  +--| (100/100)
|                    |     +--SRR6670010
|                 +--| (100/100)
|                 |  |  +--SRR6669913
|                 |  +--| (100/100)
|                 |     +--SRR6669892
|              +--| (100/80)
|              |  +--SRR6669851
|           +--| (100/94)
|           |  |        +--SRR6669902
|           |  |     +--| (81.4/96)
|           |  |     |  +--SRR6669929
|           |  |  +--| (100/100)
|           |  |  |  +--SRR6669900
|           |  +--| (100/80)
|           |     +--SRR6669950
|        +--| (100/94)
|        |  |              +--2018-F2-256
|        |  |           +--| (100/100)
|        |  |           |  |     +--2018-F4-34
|        |  |           |  |  +--| (95.5/93)
|        |  |           |  |  |  |                 +--2018-F4-38
|        |  |           |  |  |  |              +--| (100/100)
|        |  |           |  |  |  |              |  |  +--SRR6669916
|        |  |           |  |  |  |              |  +--| (100/100)
|        |  |           |  |  |  |              |     |     +--SRR6670022
|        |  |           |  |  |  |              |     |  +--| (99.9/100)
|        |  |           |  |  |  |              |     |  |  +--SRR6669882
|        |  |           |  |  |  |              |     +--| (100/100)
|        |  |           |  |  |  |              |        |  +--SRR6669968
|        |  |           |  |  |  |              |        +--| (99.2/100)
|        |  |           |  |  |  |              |           +--SRR6669884
|        |  |           |  |  |  |           +--| (100/100)
|        |  |           |  |  |  |           |  +--SRR6669909
|        |  |           |  |  |  |        +--| (100/100)
|        |  |           |  |  |  |        |  +--SRR6670008
|        |  |           |  |  |  |     +--| (93.4/67)
|        |  |           |  |  |  |     |  +--SRR6669896
|        |  |           |  |  |  |  +--| (100/100)
|        |  |           |  |  |  |  |  |  +--SRR6670020
|        |  |           |  |  |  |  |  +--| (100/71)
|        |  |           |  |  |  |  |     +--SRR6670012
|        |  |           |  |  |  +--| (100/100)
|        |  |           |  |  |     |  +--SRR6669951
|        |  |           |  |  |     +--| (100/100)
|        |  |           |  |  |        +--SRR6669927
|        |  |           |  +--| (100/100)
|        |  |           |     +--SRR6669924
|        |  |        +--| (100/100)
|        |  |        |  |     +--SRR6669876
|        |  |        |  |  +--| (100/100)
|        |  |        |  |  |  |  +--SRR6669932
|        |  |        |  |  |  +--| (100/100)
|        |  |        |  |  |     +--SRR6669933
|        |  |        |  +--| (100/100)
|        |  |        |     +--SRR6669928
|        |  |     +--| (100/99)
|        |  |     |  |  +--2018-F4-37
|        |  |     |  +--| (100/100)
|        |  |     |     +--SRR6669923
|        |  |  +--| (97/80)
|        |  |  |  +--SRR6669888
|        |  +--| (100/98)
|        |     +--SRR6669945
|     +--| (99.8/94)
|     |  +--SRR6669948
|  +--| (100/94)
|  |  |  +--SRR6669887
|  |  +--| (100/100)
|  |     +--SRR6669934
+--| (100/100)
|  |  +--SRR6669866
|  +--| (100/100)
|     |     +--SRR6670021
|     |  +--| (100/97)
|     |  |  |     +--SRR6669878
|     |  |  |  +--| (100/100)
|     |  |  |  |  +--SRR6669952
|     |  |  +--| (95/99)
|     |  |     |  +--SRR6669962
|     |  |     +--| (100/100)
|     |  |        +--SRR6669930
|     +--| (99.7/97)
|        +--SRR6669939
|
+--2018-F1-192

Tree in newick format:

(2018-F1-54:0.0000109370,(((((((((((((((((2018-F1-55:0.0003857445,SRR6669953:0.0009346377)100/100:0.0004284908,(2018-F4-29:0.0004183716,SRR6669895:0.0001810501)100/100:0.0003358205)100/100:0.0029479042,(2018-F4-35:0.0000676873,SRR6669908:0.0000481606)100/100:0.0018870812)100/100:0.0005047070,(SRR6669903:0.0021921983,SRR6669935:0.0022954512)100/100:0.0004955614)100/100:0.0003879814,(((((((((((((2018-F1-60:0.0002437988,(2018-F1-61:0.0001971418,2018-F1-189:0.0001752330)99.8/100:0.0000963861)99.8/100:0.0001487730,2018-F2-279:0.0003165262)100/100:0.0003997444,SRR6670015:0.0001337740)100/100:0.0004203919,(SRR6669863:0.0001071422,SRR6669848:0.0001274016)62.7/98:0.0000614695)100/100:0.0001051848,SRR6669967:0.0001524452)100/100:0.0004532194,(2018-F1-251:0.0003361659,((SRR6669993:0.0001816160,SRR6669978:0.0000742805)100/100:0.0000876919,(SRR6669986:0.0001097320,SRR6669958:0.0001018838)42.5/93:0.0000546159)100/96:0.0002655173)100/100:0.0004252531)100/100:0.0003202505,((((SRR6669990:0.0001228006,SRR6670014:0.0001092054)100/100:0.0000980824,SRR6669977:0.0000816978)100/100:0.0002266020,SRR6669980:0.0000997209)99.9/100:0.0001438375,SRR6669938:0.0000977354)100/100:0.0004147031)100/100:0.0003215830,SRR6669936:0.0001568553)98.9/99:0.0002033490,SRR6669966:0.0002022143)100/100:0.0003349869,((((((2018-F1-56:0.0002457114,(SRR6669850:0.0000838620,(SRR6669963:0.0001089617,((SRR6670006:0.0000346704,SRR6669964:0.0000364922)100/100:0.0002127399,SRR6669857:0.0001308454)100/100:0.0001456387)100/100:0.0002567074)100/100:0.0003103205)100/100:0.0002762772,(SRR6669893:0.0001028788,SRR6670007:0.0000894179)100/100:0.0001800783)100/100:0.0004148475,SRR6669981:0.0003167460)100/100:0.0002052399,SRR6669852:0.0001250878)99.1/99:0.0001539315,(SRR6669937:0.0000298492,SRR6669921:0.0000337411)100/100:0.0000989415)100/100:0.0002148667,SRR6669901:0.0001269775)99.8/100:0.0002845112)100/100:0.0025045186,SRR6669989:0.0011941328)100/100:0.0006566236,SRR6669897:0.0019289475)95.9/98:0.0004439734,(((SRR6669877:0.0000167970,SRR6669858:0.0000478940)100/100:0.0000235069,SRR6669881:0.0000136883)100/100:0.0002561419,SRR6669943:0.0002499897)100/100:0.0022408447)100/100:0.0004839603)100/100:0.0003250563,(((((((2018-F1-59:0.0007900945,((SRR6669992:0.0004792947,(SRR6670002:0.0000239886,SRR6670003:0.0000114181)100/100:0.0001553706)100/100:0.0008348666,(SRR6669942:0.0000327458,SRR6669940:0.0000179653)100/100:0.0003205631)96.4/81:0.0004778066)100/81:0.0004779222,SRR6669914:0.0005299182)91.3/99:0.0004192967,(SRR6669987:0.0000366067,SRR6669984:0.0000304593)100/100:0.0004020857)100/100:0.0004671641,((((((((2018-F4-30:0.0003616608,2018-F4-32:0.0001100241)100/100:0.0001990997,2018-F4-33:0.0002888448)100/100:0.0003205738,2018-F4-39:0.0004494371)100/100:0.0003407424,2018-F9-31:0.0007480279)100/100:0.0006428642,((SRR6669910:0.0005305831,SRR6669905:0.0003610404)100/100:0.0003178121,SRR6670013:0.0002644797)100/90:0.0002943678)99.8/90:0.0004671569,(SRR6669906:0.0005106391,SRR6669941:0.0005054642)100/100:0.0004495082)100/100:0.0005056969,(SRR6670019:0.0000614611,SRR6669849:0.0000613966)100/100:0.0005309587)100/100:0.0004092532,2018-F5-47:0.0006403325)100/100:0.0005870851)100/100:0.0015230072,(SRR6669931:0.0002260412,SRR6669946:0.0002841202)100/100:0.0016042497)100/100:0.0014544490,SRR6669947:0.0021234121)100/100:0.0008053333,(((2018-F1-187:0.0003138754,(((((2018-F1-53:0.0001970397,SRR6670005:0.0000602668)99/100:0.0000610843,(SRR6669861:0.0000634645,SRR6669983:0.0002597083)100/100:0.0001419977)100/100:0.0001823699,SRR6669982:0.0000962540)100/100:0.0003434038,SRR6669965:0.0001284371)100/100:0.0001944731,SRR6669864:0.0000766962)100/100:0.0002800309)100/100:0.0010842451,SRR6669879:0.0011020452)100/100:0.0017966134,2018-F4-31:0.0020284960)100/100:0.0003725663)100/100:0.0003697712)99.6/97:0.0002574180,(((((((((((2018-F1-62:0.0003592013,SRR6669918:0.0006073839)100/100:0.0002980804,(SRR6669865:0.0000329399,SRR6669988:0.0001123726)100/100:0.0002603258)99.9/100:0.0003437376,(SRR6669883:0.0001852219,SRR6670011:0.0001795602)100/100:0.0002952308)99.8/61:0.0003064434,SRR6669920:0.0002782665)100/61:0.0003164345,SRR6669979:0.0002396413)100/100:0.0003838427,(SRR6669991:0.0001701346,SRR6669875:0.0002056908)100/100:0.0003403765)99.9/100:0.0001715934,SRR6669917:0.0001600350)100/100:0.0012725321,(2018-F4-6:0.0001834906,(SRR6669954:0.0001611577,(SRR6669955:0.0001190193,SRR6669971:0.0000825042)97.1/68:0.0000765200)99.2/68:0.0000686350)100/100:0.0013190771)100/96:0.0007487391,(((SRR6669853:0.0003008629,SRR6669957:0.0001962139)100/100:0.0001243873,SRR6669856:0.0000723019)99.9/100:0.0000587782,SRR6669855:0.0001193802)100/100:0.0017540876)100/96:0.0013546229,((SRR6669959:0.0000310311,SRR6669944:0.0000636637)100/100:0.0001293668,SRR6669949:0.0001952197)100/100:0.0026608191)100/96:0.0005237721,((((((((2018-F1-190:0.0000929651,(((((((SRR6669859:0.0000245621,((SRR6670026:0.0000245977,SRR6669874:0.0000183608)95/96:0.0000060556,SRR6669873:0.0000193456)76.4/47:0.0000062240)100/88:0.0000081989,(((((SRR6669869:0.0000201188,SRR6670028:0.0000227011)100/33:0.0000066516,(SRR6669860:0.0000193642,SRR6670029:0.0000244900)99.8/26:0.0000060173)79.6/21:0.0000031356,(SRR6670024:0.0000147139,SRR6670025:0.0000229538)100/92:0.0000062785)90.2/53:0.0000042318,SRR6669973:0.0000250553)100/96:0.0000072755,((SRR6669872:0.0000207516,(SRR6669885:0.0000264181,SRR6670016:0.0000222897)98.8/98:0.0000063273)87.7/85:0.0000075263,SRR6669871:0.0000160589)99.6/93:0.0000060267)99.9/93:0.0000091654)98.9/93:0.0000104247,(((SRR6669868:0.0000205726,SRR6669870:0.0000163139)100/66:0.0000049576,SRR6669886:0.0000120860)22.2/63:0.0000040175,SRR6669867:0.0000329796)100/100:0.0000227943)99.9/92:0.0000155117,(SRR6670027:0.0000292862,SRR6670001:0.0000193191)58.9/87:0.0000058625)42.1/48:0.0000072120,SRR6670023:0.0000260654)86.5/87:0.0000087413,SRR6670017:0.0000300577)96.8/89:0.0000109016,SRR6669890:0.0000247689)100/100:0.0000292179)100/76:0.0000335712,SRR6669974:0.0000272403)100/76:0.0000127552,(((SRR6669997:0.0000230309,SRR6670000:0.0000221515)94.7/90:0.0000082516,SRR6669999:0.0000234623)99.9/94:0.0000109895,(SRR6669998:0.0000194817,SRR6669975:0.0000243024)99.3/91:0.0000083885)100/85:0.0000106656)72.9/75:0.0000119142,SRR6669976:0.0000201371)96.5/76:0.0000143702,SRR6669996:0.0000357716)99.9/76:0.0000147228,SRR6669995:0.0000273593)100/100:0.0000529926,(SRR6669961:0.0000300809,SRR6669960:0.0000207016)100/100:0.0000300278)100/100:0.0068893076,(((SRR6669919:0.0000423434,SRR6669985:0.0000337233)100/100:0.0000328445,SRR6669898:0.0000444971)100/100:0.0029686275,(SRR6669925:0.0001648590,SRR6669894:0.0002157007)100/100:0.0023793565)100/96:0.0005215947)100/96:0.0005629864)100/100:0.0004863392)100/100:0.0003763099,(((((SRR6669911:0.0000346364,SRR6669889:0.0002886795)100/93:0.0001640515,SRR6670009:0.0000666790)31.1/82:0.0001503999,SRR6669854:0.0002248069)100/100:0.0004668262,(((SRR6669915:0.0000176278,SRR6669972:0.0000207371)100/100:0.0000155341,SRR6669922:0.0000291887)100/100:0.0001541010,(SRR6669862:0.0001569423,SRR6669891:0.0004964564)86.1/92:0.0002219487)100/93:0.0003159391)100/100:0.0031264614,((((SRR6669904:0.0003386610,(SRR6670004:0.0000998458,SRR6669994:0.0001474324)71.5/96:0.0000739869)80.9/94:0.0001204371,SRR6669969:0.0001448280)100/100:0.0012438762,SRR6669926:0.0006611684)100/100:0.0008244304,SRR6670018:0.0011024716)100/100:0.0011451343)100/100:0.0003894796)100/100:0.0006690335,(((2018-F4-36:0.0000663608,2018-F8-28:0.0001805238)100/100:0.0001790504,SRR6669907:0.0003045788)100/100:0.0002392282,SRR6669956:0.0002246602)100/100:0.0022096355)100/100:0.0028239759,(SRR6669912:0.0002560698,SRR6670010:0.0001612745)100/100:0.0002701593)100/100:0.0003176070,(SRR6669913:0.0002253841,SRR6669892:0.0003061056)100/100:0.0004033907)100/100:0.0003952930,SRR6669851:0.0002412379)100/80:0.0003948869,(((SRR6669902:0.0003294547,SRR6669929:0.0002185915)81.4/96:0.0001933053,SRR6669900:0.0001498227)100/100:0.0004073583,SRR6669950:0.0001366540)100/80:0.0002098625)100/94:0.0004209195,(((((2018-F2-256:0.0004603877,((2018-F4-34:0.0004804481,((((((2018-F4-38:0.0001250888,(SRR6669916:0.0000478065,((SRR6670022:0.0000328911,SRR6669882:0.0000194708)99.9/100:0.0000257449,(SRR6669968:0.0000291939,SRR6669884:0.0000103674)99.2/100:0.0000172387)100/100:0.0000610781)100/100:0.0002054213)100/100:0.0002343594,SRR6669909:0.0002592865)100/100:0.0002302958,SRR6670008:0.0000920518)100/100:0.0002393940,SRR6669896:0.0001321304)93.4/67:0.0002260633,(SRR6670020:0.0000755120,SRR6670012:0.0000722582)100/71:0.0001142935)100/100:0.0002855291,(SRR6669951:0.0001086979,SRR6669927:0.0000538676)100/100:0.0001293710)100/100:0.0002640281)95.5/93:0.0002500506,SRR6669924:0.0001737195)100/100:0.0001690891)100/100:0.0004965887,((SRR6669876:0.0001449663,(SRR6669932:0.0000550317,SRR6669933:0.0000454090)100/100:0.0001070094)100/100:0.0001645377,SRR6669928:0.0005797150)100/100:0.0004422695)100/100:0.0003522430,(2018-F4-37:0.0001014875,SRR6669923:0.0000303258)100/100:0.0001007274)100/99:0.0003354793,SRR6669888:0.0004171944)97/80:0.0003158097,SRR6669945:0.0001931453)100/98:0.0004091089)100/94:0.0005534284,SRR6669948:0.0001319991)99.8/94:0.0002240828,(SRR6669887:0.0001305172,SRR6669934:0.0002022117)100/100:0.0003424870)100/94:0.0002714192,(SRR6669866:0.0000750555,((SRR6670021:0.0000321394,((SRR6669878:0.0001182317,SRR6669952:0.0002670762)100/100:0.0001650747,(SRR6669962:0.0000168980,SRR6669930:0.0000249710)100/100:0.0000505406)95/99:0.0001228034)100/97:0.0001015394,SRR6669939:0.0000178346)99.7/97:0.0000768263)100/100:0.0002890595)100/100:0.0003968168,2018-F1-192:0.0000119052);

CONSENSUS TREE
--------------

Consensus tree is constructed from 1000bootstrap trees
Log-likelihood of consensus tree: -28177455.592589
Robinson-Foulds distance between ML tree and consensus tree: 6

Branches with support >0.000000% are kept (extended consensus)
Branch lengths are optimized by maximum likelihood on original alignment
Numbers in parentheses are bootstrap supports (%)

+--2018-F1-54
|
|                                                                  +--2018-F1-55
|                                                               +--| (100)
|                                                               |  +--SRR6669953
|                                                    +----------| (100)
|                                                    |          |  +--2018-F4-29
|                                                    |          +--| (100)
|                                                    |             +--SRR6669895
|                                                 +--| (100)
|                                                 |  |      +--2018-F4-35
|                                                 |  +------| (100)
|                                                 |         +--SRR6669908
|                                              +--| (100)
|                                              |  |  +-------SRR6669903
|                                              |  +--| (100)
|                                              |     +--------SRR6669935
|                                           +--| (100)
|                                           |  |                                            +--2018-F1-60
|                                           |  |                                         +--| (100)
|                                           |  |                                         |  |  +--2018-F1-61
|                                           |  |                                         |  +--| (100)
|                                           |  |                                         |     +--2018-F1-189
|                                           |  |                                      +--| (100)
|                                           |  |                                      |  +--2018-F2-279
|                                           |  |                                   +--| (100)
|                                           |  |                                   |  +--SRR6670015
|                                           |  |                                +--| (100)
|                                           |  |                                |  |  +--SRR6669863
|                                           |  |                                |  +--| (98)
|                                           |  |                                |     +--SRR6669848
|                                           |  |                             +--| (100)
|                                           |  |                             |  +--SRR6669967
|                                           |  |                          +--| (100)
|                                           |  |                          |  |  +--2018-F1-251
|                                           |  |                          |  +--| (100)
|                                           |  |                          |     |     +--SRR6669993
|                                           |  |                          |     |  +--| (100)
|                                           |  |                          |     |  |  +--SRR6669978
|                                           |  |                          |     +--| (96)
|                                           |  |                          |        |  +--SRR6669986
|                                           |  |                          |        +--| (93)
|                                           |  |                          |           +--SRR6669958
|                                           |  |                       +--| (100)
|                                           |  |                       |  |           +--SRR6669990
|                                           |  |                       |  |        +--| (100)
|                                           |  |                       |  |        |  +--SRR6670014
|                                           |  |                       |  |     +--| (100)
|                                           |  |                       |  |     |  +--SRR6669977
|                                           |  |                       |  |  +--| (100)
|                                           |  |                       |  |  |  +--SRR6669980
|                                           |  |                       |  +--| (100)
|                                           |  |                       |     +--SRR6669938
|                                           |  |                    +--| (99)
|                                           |  |                    |  +--SRR6669936
|                                           |  |                 +--| (100)
|                                           |  |                 |  +--SRR6669966
|                                           |  |        +--------| (100)
|                                           |  |        |        |                 +--2018-F1-56
|                                           |  |        |        |              +--| (100)
|                                           |  |        |        |              |  |  +--SRR6669850
|                                           |  |        |        |              |  +--| (100)
|                                           |  |        |        |              |     |  +--SRR6669963
|                                           |  |        |        |              |     +--| (100)
|                                           |  |        |        |              |        |     +--SRR6670006
|                                           |  |        |        |              |        |  +--| (100)
|                                           |  |        |        |              |        |  |  +--SRR6669964
|                                           |  |        |        |              |        +--| (100)
|                                           |  |        |        |              |           +--SRR6669857
|                                           |  |        |        |           +--| (100)
|                                           |  |        |        |           |  |  +--SRR6669893
|                                           |  |        |        |           |  +--| (100)
|                                           |  |        |        |           |     +--SRR6670007
|                                           |  |        |        |        +--| (100)
|                                           |  |        |        |        |  +--SRR6669981
|                                           |  |        |        |     +--| (99)
|                                           |  |        |        |     |  +--SRR6669852
|                                           |  |        |        |  +--| (100)
|                                           |  |        |        |  |  |  +--SRR6669937
|                                           |  |        |        |  |  +--| (100)
|                                           |  |        |        |  |     +--SRR6669921
|                                           |  |        |        +--| (100)
|                                           |  |        |           +--SRR6669901
|                                           |  |     +--| (100)
|                                           |  |     |  +---SRR6669989
|                                           |  |  +--| (98)
|                                           |  |  |  +------SRR6669897
|                                           |  +--| (100)
|                                           |     |             +--SRR6669877
|                                           |     |          +--| (100)
|                                           |     |          |  +--SRR6669858
|                                           |     |       +--| (100)
|                                           |     |       |  +--SRR6669881
|                                           |     +-------| (100)
|                                           |             +--SRR6669943
|                                        +--| (97)
|                                        |  |                         +--2018-F1-59
|                                        |  |                      +--| (81)
|                                        |  |                      |  |     +--SRR6669992
|                                        |  |                      |  |  +--| (100)
|                                        |  |                      |  |  |  |  +--SRR6670002
|                                        |  |                      |  |  |  +--| (100)
|                                        |  |                      |  |  |     +--SRR6670003
|                                        |  |                      |  +--| (81)
|                                        |  |                      |     |  +--SRR6669942
|                                        |  |                      |     +--| (100)
|                                        |  |                      |        +--SRR6669940
|                                        |  |                   +--| (99)
|                                        |  |                   |  +--SRR6669914
|                                        |  |                +--| (100)
|                                        |  |                |  |  +--SRR6669987
|                                        |  |                |  +--| (100)
|                                        |  |                |     +--SRR6669984
|                                        |  |          +-----| (100)
|                                        |  |          |     |                       +--2018-F4-30
|                                        |  |          |     |                    +--| (100)
|                                        |  |          |     |                    |  +--2018-F4-32
|                                        |  |          |     |                 +--| (100)
|                                        |  |          |     |                 |  +--2018-F4-33
|                                        |  |          |     |              +--| (100)
|                                        |  |          |     |              |  +--2018-F4-39
|                                        |  |          |     |           +--| (100)
|                                        |  |          |     |           |  +--2018-F9-31
|                                        |  |          |     |        +--| (90)
|                                        |  |          |     |        |  |     +--SRR6669910
|                                        |  |          |     |        |  |  +--| (100)
|                                        |  |          |     |        |  |  |  +--SRR6669905
|                                        |  |          |     |        |  +--| (90)
|                                        |  |          |     |        |     +--SRR6670013
|                                        |  |          |     |     +--| (100)
|                                        |  |          |     |     |  |  +--SRR6669906
|                                        |  |          |     |     |  +--| (100)
|                                        |  |          |     |     |     +--SRR6669941
|                                        |  |          |     |  +--| (100)
|                                        |  |          |     |  |  |  +--SRR6670019
|                                        |  |          |     |  |  +--| (100)
|                                        |  |          |     |  |     +--SRR6669849
|                                        |  |          |     +--| (100)
|                                        |  |          |        +--2018-F5-47
|                                        |  |     +----| (100)
|                                        |  |     |    |     +--SRR6669931
|                                        |  |     |    +-----| (100)
|                                        |  |     |          +--SRR6669946
|                                        |  |  +--| (100)
|                                        |  |  |  +-------SRR6669947
|                                        |  +--| (100)
|                                        |     |             +--2018-F1-187
|                                        |     |         +---| (100)
|                                        |     |         |   |              +--2018-F1-53
|                                        |     |         |   |           +--| (100)
|                                        |     |         |   |           |  +--SRR6670005
|                                        |     |         |   |        +--| (100)
|                                        |     |         |   |        |  |  +--SRR6669861
|                                        |     |         |   |        |  +--| (100)
|                                        |     |         |   |        |     +--SRR6669983
|                                        |     |         |   |     +--| (100)
|                                        |     |         |   |     |  +--SRR6669982
|                                        |     |         |   |  +--| (100)
|                                        |     |         |   |  |  +--SRR6669965
|                                        |     |         |   +--| (100)
|                                        |     |         |      +--SRR6669864
|                                        |     |  +------| (100)
|                                        |     |  |      +---SRR6669879
|                                        |     +--| (100)
|                                        |        +-------2018-F4-31
|                                     +--| (100)
|                                     |  |                                    +--2018-F1-62
|                                     |  |                                 +--| (100)
|                                     |  |                                 |  +--SRR6669918
|                                     |  |                              +--| (100)
|                                     |  |                              |  |  +--SRR6669865
|                                     |  |                              |  +--| (100)
|                                     |  |                              |     +--SRR6669988
|                                     |  |                           +--| (61)
|                                     |  |                           |  |  +--SRR6669883
|                                     |  |                           |  +--| (100)
|                                     |  |                           |     +--SRR6670011
|                                     |  |                        +--| (61)
|                                     |  |                        |  +--SRR6669920
|                                     |  |                     +--| (100)
|                                     |  |                     |  +--SRR6669979
|                                     |  |                  +--| (100)
|                                     |  |                  |  |  +--SRR6669991
|                                     |  |                  |  +--| (100)
|                                     |  |                  |     +--SRR6669875
|                                     |  |             +----| (100)
|                                     |  |             |    +--SRR6669917
|                                     |  |          +--| (96)
|                                     |  |          |  |    +--2018-F4-6
|                                     |  |          |  +----| (100)
|                                     |  |          |       |  +--SRR6669954
|                                     |  |          |       +--| (68)
|                                     |  |          |          |  +--SRR6669955
|                                     |  |          |          +--| (68)
|                                     |  |          |             +--SRR6669971
|                                     |  |     +----| (96)
|                                     |  |     |    |           +--SRR6669853
|                                     |  |     |    |        +--| (100)
|                                     |  |     |    |        |  +--SRR6669957
|                                     |  |     |    |     +--| (100)
|                                     |  |     |    |     |  +--SRR6669856
|                                     |  |     |    +-----| (100)
|                                     |  |     |          +--SRR6669855
|                                     |  |  +--| (96)
|                                     |  |  |  |            +--SRR6669959
|                                     |  |  |  |         +--| (100)
|                                     |  |  |  |         |  +--SRR6669944
|                                     |  |  |  +---------| (100)
|                                     |  |  |            +--SRR6669949
|                                     |  +--| (100)
|                                     |     |                                               +--2018-F1-190
|                                     |     |                                            +--| (76)
|                                     |     |                                            |  |                    +--SRR6669859
|                                     |     |                                            |  |                 +--| (88)
|                                     |     |                                            |  |                 |  |     +--SRR6670026
|                                     |     |                                            |  |                 |  |  +--| (96)
|                                     |     |                                            |  |                 |  |  |  +--SRR6669874
|                                     |     |                                            |  |                 |  +--| (47)
|                                     |     |                                            |  |                 |     +--SRR6669873
|                                     |     |                                            |  |              +--| (93)
|                                     |     |                                            |  |              |  |              +--SRR6669869
|                                     |     |                                            |  |              |  |           +--| (67)
|                                     |     |                                            |  |              |  |           |  +--SRR6669860
|                                     |     |                                            |  |              |  |        +--| (61)
|                                     |     |                                            |  |              |  |        |  |  +--SRR6670029
|                                     |     |                                            |  |              |  |        |  +--| (74)
|                                     |     |                                            |  |              |  |        |     |  +--SRR6670024
|                                     |     |                                            |  |              |  |        |     +--| (92)
|                                     |     |                                            |  |              |  |        |        +--SRR6670025
|                                     |     |                                            |  |              |  |     +--| (53)
|                                     |     |                                            |  |              |  |     |  +--SRR6670028
|                                     |     |                                            |  |              |  |  +--| (96)
|                                     |     |                                            |  |              |  |  |  +--SRR6669973
|                                     |     |                                            |  |              |  +--| (93)
|                                     |     |                                            |  |              |     |     +--SRR6669872
|                                     |     |                                            |  |              |     |  +--| (85)
|                                     |     |                                            |  |              |     |  |  |  +--SRR6669885
|                                     |     |                                            |  |              |     |  |  +--| (98)
|                                     |     |                                            |  |              |     |  |     +--SRR6670016
|                                     |     |                                            |  |              |     +--| (93)
|                                     |     |                                            |  |              |        +--SRR6669871
|                                     |     |                                            |  |           +--| (92)
|                                     |     |                                            |  |           |  |        +--SRR6669868
|                                     |     |                                            |  |           |  |     +--| (66)
|                                     |     |                                            |  |           |  |     |  +--SRR6669870
|                                     |     |                                            |  |           |  |  +--| (63)
|                                     |     |                                            |  |           |  |  |  +--SRR6669886
|                                     |     |                                            |  |           |  +--| (100)
|                                     |     |                                            |  |           |     +--SRR6669867
|                                     |     |                                            |  |        +--| (48)
|                                     |     |                                            |  |        |  |  +--SRR6670027
|                                     |     |                                            |  |        |  +--| (87)
|                                     |     |                                            |  |        |     +--SRR6670001
|                                     |     |                                            |  |     +--| (87)
|                                     |     |                                            |  |     |  +--SRR6670023
|                                     |     |                                            |  |  +--| (89)
|                                     |     |                                            |  |  |  +--SRR6670017
|                                     |     |                                            |  +--| (100)
|                                     |     |                                            |     +--SRR6669890
|                                     |     |                                         +--| (76)
|                                     |     |                                         |  +--SRR6669974
|                                     |     |                                      +--| (75)
|                                     |     |                                      |  |        +--SRR6669997
|                                     |     |                                      |  |     +--| (90)
|                                     |     |                                      |  |     |  +--SRR6670000
|                                     |     |                                      |  |  +--| (94)
|                                     |     |                                      |  |  |  +--SRR6669999
|                                     |     |                                      |  +--| (85)
|                                     |     |                                      |     |  +--SRR6669998
|                                     |     |                                      |     +--| (91)
|                                     |     |                                      |        +--SRR6669975
|                                     |     |                                   +--| (76)
|                                     |     |                                   |  +--SRR6669976
|                                     |     |                                +--| (76)
|                                     |     |                                |  +--SRR6669996
|                                     |     |                             +--| (100)
|                                     |     |                             |  +--SRR6669995
|                                     |     |  +--------------------------| (100)
|                                     |     |  |                          |  +--SRR6669961
|                                     |     |  |                          +--| (100)
|                                     |     |  |                             +--SRR6669960
|                                     |     +--| (96)
|                                     |        |                +--SRR6669919
|                                     |        |             +--| (100)
|                                     |        |             |  +--SRR6669985
|                                     |        |  +----------| (100)
|                                     |        |  |          +--SRR6669898
|                                     |        +--| (96)
|                                     |           |        +--SRR6669925
|                                     |           +--------| (100)
|                                     |                    +--SRR6669894
|                                  +--| (100)
|                                  |  |                       +--SRR6669911
|                                  |  |                    +--| (93)
|                                  |  |                    |  +--SRR6669889
|                                  |  |                 +--| (82)
|                                  |  |                 |  +--SRR6670009
|                                  |  |              +--| (100)
|                                  |  |              |  +--SRR6669854
|                                  |  |  +-----------| (100)
|                                  |  |  |           |        +--SRR6669915
|                                  |  |  |           |     +--| (100)
|                                  |  |  |           |     |  +--SRR6669972
|                                  |  |  |           |  +--| (100)
|                                  |  |  |           |  |  +--SRR6669922
|                                  |  |  |           +--| (93)
|                                  |  |  |              |  +--SRR6669862
|                                  |  |  |              +--| (92)
|                                  |  |  |                 +--SRR6669891
|                                  |  +--| (100)
|                                  |     |             +--SRR6669904
|                                  |     |          +--| (94)
|                                  |     |          |  |  +--SRR6670004
|                                  |     |          |  +--| (96)
|                                  |     |          |     +--SRR6669994
|                                  |     |      +---| (100)
|                                  |     |      |   +--SRR6669969
|                                  |     |   +--| (100)
|                                  |     |   |  +--SRR6669926
|                                  |     +---| (100)
|                                  |         +---SRR6670018
|                       +----------| (100)
|                       |          |             +--2018-F4-36
|                       |          |          +--| (100)
|                       |          |          |  +--2018-F8-28
|                       |          |       +--| (100)
|                       |          |       |  +--SRR6669907
|                       |          +-------| (100)
|                       |                  +--SRR6669956
|                    +--| (100)
|                    |  |  +--SRR6669912
|                    |  +--| (100)
|                    |     +--SRR6670010
|                 +--| (100)
|                 |  |  +--SRR6669913
|                 |  +--| (100)
|                 |     +--SRR6669892
|              +--| (80)
|              |  +--SRR6669851
|           +--| (94)
|           |  |        +--SRR6669902
|           |  |     +--| (96)
|           |  |     |  +--SRR6669929
|           |  |  +--| (100)
|           |  |  |  +--SRR6669900
|           |  +--| (80)
|           |     +--SRR6669950
|        +--| (94)
|        |  |              +--2018-F2-256
|        |  |           +--| (100)
|        |  |           |  |     +--2018-F4-34
|        |  |           |  |  +--| (93)
|        |  |           |  |  |  |                 +--2018-F4-38
|        |  |           |  |  |  |              +--| (100)
|        |  |           |  |  |  |              |  |  +--SRR6669916
|        |  |           |  |  |  |              |  +--| (100)
|        |  |           |  |  |  |              |     |     +--SRR6670022
|        |  |           |  |  |  |              |     |  +--| (100)
|        |  |           |  |  |  |              |     |  |  +--SRR6669882
|        |  |           |  |  |  |              |     +--| (100)
|        |  |           |  |  |  |              |        |  +--SRR6669968
|        |  |           |  |  |  |              |        +--| (100)
|        |  |           |  |  |  |              |           +--SRR6669884
|        |  |           |  |  |  |           +--| (100)
|        |  |           |  |  |  |           |  +--SRR6669909
|        |  |           |  |  |  |        +--| (100)
|        |  |           |  |  |  |        |  +--SRR6670008
|        |  |           |  |  |  |     +--| (67)
|        |  |           |  |  |  |     |  +--SRR6669896
|        |  |           |  |  |  |  +--| (100)
|        |  |           |  |  |  |  |  |  +--SRR6670020
|        |  |           |  |  |  |  |  +--| (71)
|        |  |           |  |  |  |  |     +--SRR6670012
|        |  |           |  |  |  +--| (100)
|        |  |           |  |  |     |  +--SRR6669951
|        |  |           |  |  |     +--| (100)
|        |  |           |  |  |        +--SRR6669927
|        |  |           |  +--| (100)
|        |  |           |     +--SRR6669924
|        |  |        +--| (100)
|        |  |        |  |     +--SRR6669876
|        |  |        |  |  +--| (100)
|        |  |        |  |  |  |  +--SRR6669932
|        |  |        |  |  |  +--| (100)
|        |  |        |  |  |     +--SRR6669933
|        |  |        |  +--| (100)
|        |  |        |     +--SRR6669928
|        |  |     +--| (99)
|        |  |     |  |  +--2018-F4-37
|        |  |     |  +--| (100)
|        |  |     |     +--SRR6669923
|        |  |  +--| (80)
|        |  |  |  +--SRR6669888
|        |  +--| (98)
|        |     +--SRR6669945
|     +--| (94)
|     |  +--SRR6669948
|  +--| (94)
|  |  |  +--SRR6669887
|  |  +--| (100)
|  |     +--SRR6669934
+--| (100)
|  |  +--SRR6669866
|  +--| (100)
|     |     +--SRR6670021
|     |  +--| (97)
|     |  |  |     +--SRR6669878
|     |  |  |  +--| (100)
|     |  |  |  |  +--SRR6669952
|     |  |  +--| (99)
|     |  |     |  +--SRR6669962
|     |  |     +--| (100)
|     |  |        +--SRR6669930
|     +--| (97)
|        +--SRR6669939
|
+--2018-F1-192


Consensus tree in newick format: 

(2018-F1-54:0.0000109639,(((((((((((((((((2018-F1-55:0.0003859637,SRR6669953:0.0009352355)100:0.0004292307,(2018-F4-29:0.0004188759,SRR6669895:0.0001814875)100:0.0003349747)100:0.0029498163,(2018-F4-35:0.0000679872,SRR6669908:0.0000483952)100:0.0018885287)100:0.0005048855,(SRR6669903:0.0021926393,SRR6669935:0.0022970181)100:0.0004956529)100:0.0003885236,(((((((((((((2018-F1-60:0.0002442016,(2018-F1-61:0.0001975915,2018-F1-189:0.0001757530)100:0.0000956719)100:0.0001493103,2018-F2-279:0.0003161729)100:0.0003995208,SRR6670015:0.0001332470)100:0.0004208368,(SRR6669863:0.0001073452,SRR6669848:0.0001268834)98:0.0000613695)100:0.0001063758,SRR6669967:0.0001520086)100:0.0004532012,(2018-F1-251:0.0003367745,((SRR6669993:0.0001819872,SRR6669978:0.0000745536)100:0.0000887672,(SRR6669986:0.0001093354,SRR6669958:0.0001015506)93:0.0000545209)96:0.0002651025)100:0.0004254272)100:0.0003207758,((((SRR6669990:0.0001231170,SRR6670014:0.0001086304)100:0.0000982916,SRR6669977:0.0000821994)100:0.0002269751,SRR6669980:0.0000991567)100:0.0001436082,SRR6669938:0.0000972998)100:0.0004155719)100:0.0003212974,SRR6669936:0.0001570941)99:0.0002029504,SRR6669966:0.0002024169)100:0.0003353263,((((((2018-F1-56:0.0002459951,(SRR6669850:0.0000842987,(SRR6669963:0.0001095976,((SRR6670006:0.0000340001,SRR6669964:0.0000364820)100:0.0002129444,SRR6669857:0.0001313441)100:0.0001457007)100:0.0002565064)100:0.0003109280)100:0.0002762229,(SRR6669893:0.0001025994,SRR6670007:0.0000887059)100:0.0001799394)100:0.0004155288,SRR6669981:0.0003168694)100:0.0002045373,SRR6669852:0.0001244805)99:0.0001531682,(SRR6669937:0.0000299561,SRR6669921:0.0000332167)100:0.0000986896)100:0.0002161706,SRR6669901:0.0001264363)100:0.0002850889)100:0.0025059370,SRR6669989:0.0011949073)100:0.0006573309,SRR6669897:0.0019302311)98:0.0004449549,(((SRR6669877:0.0000170458,SRR6669858:0.0000480900)100:0.0000239027,SRR6669881:0.0000141865)100:0.0002566251,SRR6669943:0.0002494134)100:0.0022415657)100:0.0004845850)100:0.0003248138,(((((((2018-F1-59:0.0007910170,((SRR6669992:0.0004798624,(SRR6670002:0.0000232748,SRR6670003:0.0000116557)100:0.0001556054)100:0.0008351712,(SRR6669942:0.0000332697,SRR6669940:0.0000173091)100:0.0003210550)81:0.0004777386)81:0.0004787185,SRR6669914:0.0005305384)99:0.0004194959,(SRR6669987:0.0000368317,SRR6669984:0.0000306575)100:0.0004021714)100:0.0004668314,((((((((2018-F4-30:0.0003619985,2018-F4-32:0.0001097139)100:0.0001988176,2018-F4-33:0.0002881937)100:0.0003220253,2018-F4-39:0.0004489061)100:0.0003414227,2018-F9-31:0.0007485882)100:0.0006423857,((SRR6669910:0.0005309920,SRR6669905:0.0003614964)100:0.0003171657,SRR6670013:0.0002639954)90:0.0002955632)90:0.0004675518,(SRR6669906:0.0005109104,SRR6669941:0.0005053816)100:0.0004503481)100:0.0005057496,(SRR6670019:0.0000610457,SRR6669849:0.0000615021)100:0.0005302703)100:0.0004094913,2018-F5-47:0.0006410188)100:0.0005870763)100:0.0015245776,(SRR6669931:0.0002256193,SRR6669946:0.0002843901)100:0.0016051660)100:0.0014552354,SRR6669947:0.0021239885)100:0.0008065525,(((2018-F1-187:0.0003135764,(((((2018-F1-53:0.0001976676,SRR6670005:0.0000598109)100:0.0000603797,(SRR6669861:0.0000645099,SRR6669983:0.0002592960)100:0.0001417752)100:0.0001825879,SRR6669982:0.0000955795)100:0.0003426840,SRR6669965:0.0001287215)100:0.0001950532,SRR6669864:0.0000772102)100:0.0002805333)100:0.0010858286,SRR6669879:0.0011029281)100:0.0017961697,2018-F4-31:0.0020290217)100:0.0003734489)100:0.0003693099)97:0.0002584876,(((((((((((2018-F1-62:0.0003587217,SRR6669918:0.0006082321)100:0.0002980298,(SRR6669865:0.0000329852,SRR6669988:0.0001126800)100:0.0002605610)100:0.0003447234,(SRR6669883:0.0001857822,SRR6670011:0.0001790577)100:0.0002958571)61:0.0003050828,SRR6669920:0.0002787787)61:0.0003168603,SRR6669979:0.0002393983)100:0.0003840234,(SRR6669991:0.0001704432,SRR6669875:0.0002061599)100:0.0003399591)100:0.0001714608,SRR6669917:0.0001599350)100:0.0012734489,(2018-F4-6:0.0001840207,(SRR6669954:0.0001618560,(SRR6669955:0.0001194279,SRR6669971:0.0000829855)68:0.0000754956)68:0.0000680045)100:0.0013198049)96:0.0007493785,(((SRR6669853:0.0003017101,SRR6669957:0.0001958261)100:0.0001234258,SRR6669856:0.0000727965)100:0.0000585558,SRR6669855:0.0001196025)100:0.0017546311)96:0.0013556798,((SRR6669959:0.0000316090,SRR6669944:0.0000640197)100:0.0001297560,SRR6669949:0.0001957683)100:0.0026622331)96:0.0005238033,((((((((2018-F1-190:0.0000933988,(((((((SRR6669859:0.0000250789,((SRR6670026:0.0000250993,SRR6669874:0.0000179560)96:0.0000060077,SRR6669873:0.0000193876)47:0.0000078714)88:0.0000085139,(((((SRR6669869:0.0000204001,SRR6669860:0.0000177910)67:0.0000077144,(SRR6670029:0.0000248796,(SRR6670024:0.0000138145,SRR6670025:0.0000223743)92:0.0000052571)74:0.0000049285)61:0.0000030946,SRR6670028:0.0000264564)53:0.0000051986,SRR6669973:0.0000249531)96:0.0000074181,((SRR6669872:0.0000211160,(SRR6669885:0.0000261923,SRR6670016:0.0000229076)98:0.0000077869)85:0.0000073371,SRR6669871:0.0000167121)93:0.0000049974)93:0.0000089866)93:0.0000111001,(((SRR6669868:0.0000207993,SRR6669870:0.0000160323)66:0.0000052606,SRR6669886:0.0000130205)63:0.0000035800,SRR6669867:0.0000344361)100:0.0000230696)92:0.0000147495,(SRR6670027:0.0000301128,SRR6670001:0.0000198896)87:0.0000070686)48:0.0000075642,SRR6670023:0.0000270573)87:0.0000096525,SRR6670017:0.0000302279)89:0.0000116926,SRR6669890:0.0000251019)100:0.0000291598)76:0.0000334110,SRR6669974:0.0000270966)76:0.0000126494,(((SRR6669997:0.0000227519,SRR6670000:0.0000215014)90:0.0000084673,SRR6669999:0.0000238606)94:0.0000104231,(SRR6669998:0.0000191384,SRR6669975:0.0000249700)91:0.0000077668)85:0.0000110351)75:0.0000121323,SRR6669976:0.0000200381)76:0.0000140207,SRR6669996:0.0000363825)76:0.0000151339,SRR6669995:0.0000276489)100:0.0000524855,(SRR6669961:0.0000312374,SRR6669960:0.0000212567)100:0.0000312260)100:0.0068935788,(((SRR6669919:0.0000431439,SRR6669985:0.0000339663)100:0.0000324800,SRR6669898:0.0000453653)100:0.0029704614,(SRR6669925:0.0001649899,SRR6669894:0.0002154986)100:0.0023808863)96:0.0005213759)96:0.0005626690)100:0.0004870947)100:0.0003770288,(((((SRR6669911:0.0000347481,SRR6669889:0.0002880393)93:0.0001642151,SRR6670009:0.0000672009)82:0.0001516445,SRR6669854:0.0002251003)100:0.0004664858,(((SRR6669915:0.0000178532,SRR6669972:0.0000209920)100:0.0000162455,SRR6669922:0.0000293987)100:0.0001543643,(SRR6669862:0.0001570235,SRR6669891:0.0004961335)92:0.0002217832)93:0.0003161751)100:0.0031282321,((((SRR6669904:0.0003390821,(SRR6670004:0.0000995750,SRR6669994:0.0001467210)96:0.0000741424)94:0.0001207338,SRR6669969:0.0001442696)100:0.0012445379,SRR6669926:0.0006617985)100:0.0008246269,SRR6670018:0.0011033289)100:0.0011456351)100:0.0003897743)100:0.0006680946,(((2018-F4-36:0.0000665330,2018-F8-28:0.0001809361)100:0.0001786559,SRR6669907:0.0003050073)100:0.0002395791,SRR6669956:0.0002242013)100:0.0022109783)100:0.0028258116,(SRR6669912:0.0002563358,SRR6670010:0.0001617492)100:0.0002706836)100:0.0003175335,(SRR6669913:0.0002257378,SRR6669892:0.0003056638)100:0.0004033822)100:0.0003951170,SRR6669851:0.0002416322)80:0.0003943143,(((SRR6669902:0.0003300785,SRR6669929:0.0002191148)96:0.0001927128,SRR6669900:0.0001498156)100:0.0004079106,SRR6669950:0.0001361657)80:0.0002099273)94:0.0004212567,(((((2018-F2-256:0.0004611330,((2018-F4-34:0.0004810399,((((((2018-F4-38:0.0001253967,(SRR6669916:0.0000471052,((SRR6670022:0.0000321753,SRR6669882:0.0000196262)100:0.0000266353,(SRR6669968:0.0000293912,SRR6669884:0.0000103778)100:0.0000179314)100:0.0000608878)100:0.0002063425)100:0.0002340602,SRR6669909:0.0002598486)100:0.0002301612,SRR6670008:0.0000926347)100:0.0002385223,SRR6669896:0.0001325727)67:0.0002274141,(SRR6670020:0.0000760556,SRR6670012:0.0000727989)71:0.0001136049)100:0.0002862278,(SRR6669951:0.0001081271,SRR6669927:0.0000541663)100:0.0001293369)100:0.0002641359)93:0.0002501227,SRR6669924:0.0001738070)100:0.0001693207)100:0.0004978459,((SRR6669876:0.0001452782,(SRR6669932:0.0000555667,SRR6669933:0.0000453669)100:0.0001075853)100:0.0001642583,SRR6669928:0.0005804523)100:0.0004430315)100:0.0003524638,(2018-F4-37:0.0001017736,SRR6669923:0.0000311626)100:0.0001007661)99:0.0003344764,SRR6669888:0.0004176808)80:0.0003165533,SRR6669945:0.0001934147)98:0.0004090241)94:0.0005537897,SRR6669948:0.0001315351)94:0.0002252862,(SRR6669887:0.0001308874,SRR6669934:0.0002024997)100:0.0003422307)94:0.0002713421,(SRR6669866:0.0000743559,((SRR6670021:0.0000314721,((SRR6669878:0.0001180769,SRR6669952:0.0002674308)100:0.0001651047,(SRR6669962:0.0000171618,SRR6669930:0.0000247635)100:0.0000508509)99:0.0001244478)97:0.0001029292,SRR6669939:0.0000180427)97:0.0000761074)100:0.0002886058)100:0.0003972116,2018-F1-192:0.0000110871);

TIME STAMP
----------

Date and time: Wed May 12 11:49:05 2021
Total CPU time used: 492604.6844 seconds (136h:50m:4s)
Total wall-clock time used: 104120.1221 seconds (28h:55m:20s)

IQ-TREE 1.6.12 built Aug 15 2019

Partition file name: ../het_consensus/Candida_glabrata_CBS138.partitions
Input file name: Candida_glabrata_global.mfa
Type of analysis: ModelFinder + tree reconstruction + ultrafast bootstrap (1000 replicates)
Random seed number: 847597

REFERENCES
----------

To cite ModelFinder please use: 

Subha Kalyaanamoorthy, Bui Quang Minh, Thomas KF Wong, Arndt von Haeseler,
and Lars S Jermiin (2017) ModelFinder: Fast model selection for
accurate phylogenetic estimates. Nature Methods, 14:587–589.
https://doi.org/10.1038/nmeth.4285

To cite IQ-TREE please use:

Lam-Tung Nguyen, Heiko A. Schmidt, Arndt von Haeseler, and Bui Quang Minh
(2015) IQ-TREE: A fast and effective stochastic algorithm for estimating
maximum likelihood phylogenies. Mol Biol Evol, 32:268-274.
https://doi.org/10.1093/molbev/msu300

Since you used ultrafast bootstrap (UFBoot) please also cite: 

Diep Thi Hoang, Olga Chernomor, Arndt von Haeseler, Bui Quang Minh,
and Le Sy Vinh (2017) UFBoot2: Improving the ultrafast bootstrap
approximation. Mol Biol Evol, in press.
https://doi.org/10.1093/molbev/msx281

Since you used partition models please also cite:

Olga Chernomor, Arndt von Haeseler, and Bui Quang Minh (2016)
Terrace aware data structure for phylogenomic inference from
supermatrices. Syst Biol, 65:997-1008.
https://doi.org/10.1093/sysbio/syw037

SEQUENCE ALIGNMENT
------------------

Input data: 97 taxa with 14 partitions and 12338308 total sites (0% missing data)

  ID  Name    Type	Seq	Site	Unique	Infor	Invar	Const
   1  part1   DNA	97	491328	10846	13065	475518	475518
   2  part2   DNA	97	502101	7666	10482	489046	489046
   3  part3   DNA	97	558804	14536	16637	538565	538565
   4  part4   DNA	97	651701	10356	14406	633989	633989
   5  part5   DNA	97	687738	11746	15866	668410	668410
   6  part6   DNA	97	927101	13591	19967	902589	902589
   7  part7   DNA	97	992211	15320	21866	965261	965261
   8  part8   DNA	97	1050361	15396	22552	1022617	1022617
   9  part9   DNA	97	1100349	18144	25577	1069154	1069154
  10  part10  DNA	97	1195132	18364	25550	1163385	1163385
  11  part11  DNA	97	1302831	18725	28211	1268159	1268159
  12  part12  DNA	97	1455689	18474	30646	1418383	1418383
  13  part13  DNA	97	1402899	18910	29657	1366616	1366616
  14  part14  DNA	97	20063	435	203	19811	19811

Column meanings:
  Unique: Number of unique site patterns
  Infor:  Number of parsimony-informative sites
  Invar:  Number of invariant sites
  Const:  Number of constant sites (can be subset of invariant sites)

ModelFinder
-----------

Best-fit model according to BIC: TVM+F+I+G4:part1,TVM+F+I+G4:part2,TVM+F+I+G4:part3,TVM+F+I+G4:part4,TVM+F+I+G4:part5,TVM+F+I+G4:part6,GTR+F+I+G4:part7,TVM+F+I+G4:part8,TVM+F+I+G4:part9,TVM+F+I+G4:part10,TVM+F+I+G4:part11,TVM+F+I+G4:part12,GTR+F+I+G4:part13,K3Pu+F+I+G4:part14

List of best-fit models per partition:

  ID  Model             LogL          AIC      w-AIC      AICc     w-AICc       BIC      w-BIC
   1  TVM+F+I+G4      -936486.7060 1872991.4120 + 0.0000 1872991.4124 + 0.0000 1873091.3558 + 0.0000
   2  TVM+F+I+G4      -882271.7198 1764561.4396 + 0.0000 1764561.4400 + 0.0000 1764661.5786 + 0.0000
   3  TVM+F+I+G4      -1105236.1950 2210490.3900 + 0.0000 2210490.3903 + 0.0000 2210591.4920 + 0.0000
   4  TVM+F+I+G4      -1161683.2360 2323384.4720 + 0.0000 2323384.4723 + 0.0000 2323486.9581 + 0.0000
   5  TVM+F+I+G4      -1244294.9050 2488607.8100 + 0.0000 2488607.8103 + 0.0000 2488710.7805 + 0.0000
   6  TVM+F+I+G4      -1640845.7740 3281709.5480 + 0.0000 3281709.5482 + 0.0000 3281815.2064 + 0.0000
   7  GTR+F+I+G4      -1773675.6700 3547371.3400 + 0.0000 3547371.3402 + 0.0000 3547489.4169 + 0.0000
   8  TVM+F+I+G4      -1857180.4100 3714378.8200 + 0.0000 3714378.8202 + 0.0000 3714485.6018 + 0.0000
   9  TVM+F+I+G4      -2000591.0330 4001200.0660 + 0.0000 4001200.0662 + 0.0000 4001307.2662 + 0.0000
  10  TVM+F+I+G4      -2133436.1110 4266890.2220 + 0.0000 4266890.2222 + 0.0000 4266998.1659 + 0.0000
  11  TVM+F+I+G4      -2315178.4720 4630374.9440 + 0.0000 4630374.9441 + 0.0000 4630483.6645 + 0.0000
  12  TVM+F+I+G4      -2541408.6200 5082835.2400 + 0.0000 5082835.2401 + 0.0000 5082944.9589 + 0.0000
  13  GTR+F+I+G4      -2475304.1690 4950628.3380 + 0.0000 4950628.3382 + 0.0000 4950749.8785 + 0.0000
  14  K3Pu+F+I+G4     -27056.6646  54127.3293 + 0.0000  54127.3349 + 0.0000  54182.6757 + 0.0000

AIC, w-AIC   : Akaike information criterion scores and weights.
AICc, w-AICc : Corrected AIC scores and weights.
BIC, w-BIC   : Bayesian information criterion scores and weights.

Plus signs denote the 95% confidence sets.
Minus signs denote significant exclusion.

SUBSTITUTION PROCESS
--------------------

Edge-linked-equal partition model but separate models between partitions

  ID  Model           Speed  Parameters
   1  TVM+F+I+G4     1.0000  TVM{0.880686,3.80843,1.2908,0.936043}+F{0.302806,0.201652,0.199384,0.296157}+I{0.95079}+G4{0.548242}
   2  TVM+F+I+G4     1.0000  TVM{0.903053,3.78105,1.19134,0.979885}+F{0.304008,0.196231,0.192869,0.306892}+I{0.945861}+G4{0.533728}
   3  TVM+F+I+G4     1.0000  TVM{0.941043,3.7157,1.22305,1.05732}+F{0.301998,0.196978,0.199906,0.301118}+I{0.947089}+G4{0.629727}
   4  TVM+F+I+G4     1.0000  TVM{0.946317,4.22463,1.27212,1.04598}+F{0.306347,0.195227,0.195649,0.302777}+I{0.947272}+G4{0.536774}
   5  TVM+F+I+G4     1.0000  TVM{0.999617,4.12702,1.35074,0.995172}+F{0.303991,0.194097,0.195896,0.306016}+I{0.946273}+G4{0.538595}
   6  TVM+F+I+G4     1.0000  TVM{1.02989,4.44689,1.35732,1.0704}+F{0.307711,0.190665,0.190272,0.311352}+I{0.947742}+G4{0.537993}
   7  GTR+F+I+G4     1.0000  GTR{0.960167,4.20904,1.29584,1.00433,3.99634}+F{0.305715,0.192852,0.192889,0.308543}+I{0.948622}+G4{0.509171}
   8  TVM+F+I+G4     1.0000  TVM{0.925295,3.90426,1.22674,0.908367}+F{0.309219,0.190412,0.190086,0.310283}+I{0.94781}+G4{0.546974}
   9  TVM+F+I+G4     1.0000  TVM{1.03055,4.27745,1.40418,1.07569}+F{0.307141,0.193705,0.19245,0.306704}+I{0.949657}+G4{0.555254}
  10  TVM+F+I+G4     1.0000  TVM{0.90691,3.92673,1.2176,0.904834}+F{0.305162,0.194982,0.19386,0.305996}+I{0.950507}+G4{0.535525}
  11  TVM+F+I+G4     1.0000  TVM{1.02333,4.26146,1.24818,1.07758}+F{0.307746,0.193014,0.189449,0.309791}+I{0.949503}+G4{0.506023}
  12  TVM+F+I+G4     1.0000  TVM{0.972207,4.32707,1.30403,1.01814}+F{0.309068,0.192154,0.19249,0.306288}+I{0.945847}+G4{0.55545}
  13  GTR+F+I+G4     1.0000  GTR{0.970432,4.39208,1.30071,0.975089,4.15242}+F{0.306446,0.19269,0.192642,0.308222}+I{0.949173}+G4{0.504308}
  14  K3Pu+F+I+G4    1.0000  K3Pu{4.25964,2.48267}+F{0.415338,0.0769296,0.100493,0.407239}+I{0.967714}+G4{0.40033}

MAXIMUM LIKELIHOOD TREE
-----------------------

Log-likelihood of the tree: -22091278.8431 (s.e. 9725.0428)
Unconstrained log-likelihood (without tree): -21660402.5655
Number of free parameters (#branches + #model parameters): 317
Akaike information criterion (AIC) score: 44183191.6862
Corrected Akaike information criterion (AICc) score: 44183191.7025
Bayesian information criterion (BIC) score: 44187733.7317

Total tree length (sum of branch lengths): 0.0806
Sum of internal branch lengths: 0.0551 (68.3836% of tree length)

NOTE: Tree is UNROOTED although outgroup taxon '2018-F1-188-B' is drawn at root
Numbers in parentheses are SH-aLRT support (%) / ultrafast bootstrap support (%)

+--2018-F1-188-B
|
|                                                     +--2018-F5-18
|                                                  +--| (100/100)
|                                                  |  +--2018-F6-165
|                                               +--| (100/100)
|                                               |  |           +--2018-F6-164
|                                               |  |        +--| (24.1/71)
|                                               |  |        |  |  +--SRR8068047
|                                               |  |        |  +--| (44.4/76)
|                                               |  |        |     +--SRR8068048
|                                               |  |     +--| (100/100)
|                                               |  |     |  |  +--SRR8068041
|                                               |  |     |  +--| (100/100)
|                                               |  |     |     +--SRR8068059
|                                               |  |  +--| (100/100)
|                                               |  |  |  |     +--SRR8068026
|                                               |  |  |  |  +--| (100/100)
|                                               |  |  |  |  |  +--SRR8068055
|                                               |  |  |  +--| (100/100)
|                                               |  |  |     +--SRR8068015
|                                               |  +--| (100/100)
|                                               |     +--SRR8068058
|                                            +--| (100/100)
|                                            |  |  +--SRR7609359
|                                            |  +--| (100/100)
|                                            |     +--SRR7609360
|                                         +--| (100/100)
|                                         |  |  +--SRR5239759
|                                         |  +--| (49.8/69)
|                                         |     |  +--SRR5239761
|                                         |     +--| (100/100)
|                                         |        +--SRR5239760
|                                      +--| (99.2/86)
|                                      |  +--SRR5239756
|                                   +--| (100/100)
|                                   |  |  +--SRR5239754
|                                   |  +--| (100/100)
|                                   |     +--SRR5239755
|                 +-----------------| (100/100)
|                 |                 +--SRR5239757
+-----------------| (100/100)
|                 |                                            +--2018-F6-160
|                 |                                         +--| (78.4/94)
|                 |                                         |  |  +--SRR8068040
|                 |                                         |  +--| (100/100)
|                 |                                         |     +--SRR8068036
|                 |                                      +--| (100/100)
|                 |                                      |  |  +--SRR8068030
|                 |                                      |  +--| (100/100)
|                 |                                      |     +--SRR8068034
|                 |                                   +--| (99.4/100)
|                 |                                   |  +--SRR8068033
|                 |                         +---------| (100/100)
|                 |                         |         |  +--SRR5239776
|                 |                         |         +--| (92.9/97)
|                 |                         |            +--SRR5239775
|                 |                    +----| (100/100)
|                 |                    |    |             +--SRR8068025
|                 |                    |    |          +--| (100/100)
|                 |                    |    |          |  +--SRR8068060
|                 |                    |    +----------| (100/100)
|                 |                    |               |     +--SRR8241571
|                 |                    |               |  +--| (98.4/100)
|                 |                    |               |  |  +--SRR8241570
|                 |                    |               +--| (100/100)
|                 |                    |                  +--SRR8241569
|                 |                 +--| (100/100)
|                 |                 |  |                       +--SRR5239784
|                 |                 |  |                    +--| (100/100)
|                 |                 |  |                    |  +--SRR5239783
|                 |                 |  |                 +--| (100/100)
|                 |                 |  |                 |  |  +--SRR5239781
|                 |                 |  |                 |  +--| (100/100)
|                 |                 |  |                 |     +--SRR5239782
|                 |                 |  |              +--| (99.9/100)
|                 |                 |  |              |  +--SRR5239777
|                 |                 |  +--------------| (100/100)
|                 |                 |                 |     +--SRR5239779
|                 |                 |                 |  +--| (100/100)
|                 |                 |                 |  |  +--SRR5239780
|                 |                 |                 +--| (100/100)
|                 |                 |                    +--SRR5239778
|                 |             +---| (100/100)
|                 |             |   |                +--SRR8068021
|                 |             |   |            +---| (100/100)
|                 |             |   |            |   |  +--SRR8068049
|                 |             |   |            |   +--| (100/100)
|                 |             |   |            |      +--SRR8068017
|                 |             |   +------------| (100/100)
|                 |             |                +----SRR8068018
|                 |         +---| (100/100)
|                 |         |   |                                  +--SRR5239773
|                 |         |   |                               +--| (100/100)
|                 |         |   |                               |  +--SRR5239772
|                 |         |   |                            +--| (99.4/55)
|                 |         |   |                            |  |     +--SRR5239758
|                 |         |   |                            |  |  +--| (100/100)
|                 |         |   |                            |  |  |  +--SRR5239770
|                 |         |   |                            |  +--| (52/54)
|                 |         |   |                            |     +--SRR5239771
|                 |         |   |                         +--| (99.2/100)
|                 |         |   |                         |  +--SRR5239774
|                 |         |   |                      +--| (100/100)
|                 |         |   |                      |  |  +--SRR8068062
|                 |         |   |                      |  +--| (100/100)
|                 |         |   |                      |     +--SRR8068061
|                 |         |   |  +-------------------| (100/100)
|                 |         |   |  |                   +--SRR5239753
|                 |         |   +--| (100/100)
|                 |         |      +-------------------SRR8068014
|                 |      +--| (100/100)
|                 |      |  +----------------------SRR8068054
|                 |  +---| (100/100)
|                 |  |   |                                           +--2018-F6-162
|                 |  |   |                                        +--| (100/100)
|                 |  |   |                                        |  +--2018-F6-167
|                 |  |   |                                     +--| (100/100)
|                 |  |   |                                     |  +--2018-F9-42
|                 |  |   |                                  +--| (100/100)
|                 |  |   |                                  |  +--SRR8068051
|                 |  |   |                               +--| (100/100)
|                 |  |   |                               |  |  +--SRR2982715
|                 |  |   |                               |  +--| (100/100)
|                 |  |   |                               |     +--SRR2982717
|                 |  |   |                            +--| (99.7/100)
|                 |  |   |                            |  +--SRR5239764
|                 |  |   |              +-------------| (100/100)
|                 |  |   |              |             |  +--SRR2982714
|                 |  |   |              |             +--| (100/100)
|                 |  |   |              |                +--SRR2982716
|                 |  |   |           +--| (100/100)
|                 |  |   |           |  +------------SRR5239765
|                 |  |   |        +--| (100/100)
|                 |  |   |        |  |                         +--SRR5239767
|                 |  |   |        |  |                      +--| (100/100)
|                 |  |   |        |  |                      |  +--SRR5239766
|                 |  |   |        |  |                   +--| (90.9/100)
|                 |  |   |        |  |                   |  +--SRR5239768
|                 |  |   |        |  |                +--| (100/100)
|                 |  |   |        |  |                |  +--SRR5239769
|                 |  |   |        |  |  +-------------| (100/100)
|                 |  |   |        |  |  |             |  +--SRR8068046
|                 |  |   |        |  |  |             +--| (100/100)
|                 |  |   |        |  |  |                +--SRR8068056
|                 |  |   |        |  +--| (100/100)
|                 |  |   |        |     +--------------SRR8068045
|                 |  |   |     +--| (100/100)
|                 |  |   |     |  |            +------SRR8068024
|                 |  |   |     |  |  +---------| (100/100)
|                 |  |   |     |  |  |         |         +--SRR8068019
|                 |  |   |     |  |  |         |      +--| (100/100)
|                 |  |   |     |  |  |         |      |  +--SRR8068012
|                 |  |   |     |  |  |         |   +--| (100/100)
|                 |  |   |     |  |  |         |   |  +--SRR8068032
|                 |  |   |     |  |  |         +---| (100/100)
|                 |  |   |     |  |  |             +--SRR8068038
|                 |  |   |     |  +--| (100/100)
|                 |  |   |     |     |                     +--SRR8068043
|                 |  |   |     |     |                  +--| (100/100)
|                 |  |   |     |     |                  |  +--SRR8068050
|                 |  |   |     |     |               +--| (100/100)
|                 |  |   |     |     |               |  +--SRR8068013
|                 |  |   |     |     +---------------| (100/100)
|                 |  |   |     |                     +--SRR8068042
|                 |  |   |  +--| (100/100)
|                 |  |   |  |  |                           +--SRR8068044
|                 |  |   |  |  |                        +--| (100/100)
|                 |  |   |  |  |                        |  +--SRR8068039
|                 |  |   |  |  |                     +--| (21.8/76)
|                 |  |   |  |  |                     |  +--SRR8068035
|                 |  |   |  |  |                  +--| (100/90)
|                 |  |   |  |  |                  |  |  +--SRR8068016
|                 |  |   |  |  |                  |  +--| (100/96)
|                 |  |   |  |  |                  |     +--SRR8068052
|                 |  |   |  |  +------------------| (100/100)
|                 |  |   |  |                     +--SRR8068053
|                 |  |   +--| (100/100)
|                 |  |      +-------------------SRR8068023
|                 +--| (100/100)
|                    |                  +--SRR5239763
|                    |      +-----------| (100/100)
|                    |      |           +--SRR5239762
|                    +------| (100/100)
|                           |            +--SRR8068022
|                           +------------| (100/100)
|                                        |  +--SRR8068020
|                                        +--| (100/100)
|                                           +--SRR8068057
|
|  +--SRR2982718
+--| (100/100)
   +--SRR2982719

Tree in newick format:

(2018-F1-188-B:0.0001248804,((((((((2018-F5-18:0.0000809741,2018-F6-165:0.0001568379)100/100:0.0000501474,((((2018-F6-164:0.0001001365,(SRR8068047:0.0000954700,SRR8068048:0.0000929099)44.4/76:0.0000166857)24.1/71:0.0000109719,(SRR8068041:0.0000718147,SRR8068059:0.0000646244)100/100:0.0000181079)100/100:0.0000136491,((SRR8068026:0.0000522413,SRR8068055:0.0000742528)100/100:0.0000382888,SRR8068015:0.0001032554)100/100:0.0000118232)100/100:0.0000355940,SRR8068058:0.0000924035)100/100:0.0000192165)100/100:0.0000400314,(SRR7609359:0.0000290223,SRR7609360:0.0000333769)100/100:0.0000703569)100/100:0.0000453550,(SRR5239759:0.0000504354,(SRR5239761:0.0000540195,SRR5239760:0.0000578228)100/100:0.0000421651)49.8/69:0.0000176834)100/100:0.0001229264,SRR5239756:0.0000479803)99.2/86:0.0000209464,(SRR5239754:0.0000446590,SRR5239755:0.0000214047)100/100:0.0000307949)100/100:0.0000673099,SRR5239757:0.0000687540)100/100:0.0036252246,(((((((((((2018-F6-160:0.0001213318,(SRR8068040:0.0000498095,SRR8068036:0.0000672006)100/100:0.0000268590)78.4/94:0.0000074911,(SRR8068030:0.0000574983,SRR8068034:0.0000482592)100/100:0.0000340117)100/100:0.0000154915,SRR8068033:0.0000874136)99.4/100:0.0000262790,(SRR5239776:0.0000715800,SRR5239775:0.0000652486)92.9/97:0.0000161977)100/100:0.0019178111,((SRR8068025:0.0000539586,SRR8068060:0.0000747303)100/100:0.0000220519,((SRR8241571:0.0000163031,SRR8241570:0.0000175340)98.4/100:0.0000083231,SRR8241569:0.0000121665)100/100:0.0000466241)100/100:0.0022517770)100/100:0.0010561426,((((SRR5239784:0.0000227396,SRR5239783:0.0000269070)100/100:0.0000193990,(SRR5239781:0.0000249719,SRR5239782:0.0000365664)100/100:0.0000162382)100/100:0.0000450626,SRR5239777:0.0000758944)99.9/100:0.0000061029,((SRR5239779:0.0000540749,SRR5239780:0.0000443098)100/100:0.0000203971,SRR5239778:0.0000892855)100/100:0.0000258199)100/100:0.0030181463)100/100:0.0006864117,((SRR8068021:0.0000530544,(SRR8068049:0.0000686146,SRR8068017:0.0000765406)100/100:0.0000187432)100/100:0.0009381318,SRR8068018:0.0010379340)100/100:0.0025198178)100/100:0.0008829877,((((((SRR5239773:0.0000461557,SRR5239772:0.0000547567)100/100:0.0000440537,((SRR5239758:0.0000869754,SRR5239770:0.0000663907)100/100:0.0000273810,SRR5239771:0.0000586221)52/54:0.0000106975)99.4/55:0.0000146458,SRR5239774:0.0000841271)99.2/100:0.0000263835,(SRR8068062:0.0000461064,SRR8068061:0.0000453651)100/100:0.0001559072)100/100:0.0000578921,SRR5239753:0.0001136455)100/100:0.0039213911,SRR8068014:0.0039556336)100/100:0.0005308482)100/100:0.0009063483,SRR8068054:0.0045029543)100/100:0.0004564656,(((((((((((2018-F6-162:0.0000324877,2018-F6-167:0.0001084335)100/100:0.0000424448,2018-F9-42:0.0001293289)100/100:0.0000258771,SRR8068051:0.0000696672)100/100:0.0000271386,(SRR2982715:0.0000791697,SRR2982717:0.0000353413)100/100:0.0000151011)100/100:0.0000798064,SRR5239764:0.0000717963)99.7/100:0.0000363946,(SRR2982714:0.0000724677,SRR2982716:0.0000367766)100/100:0.0000441751)100/100:0.0027086908,SRR5239765:0.0025697473)100/100:0.0006509915,(((((SRR5239767:0.0000161772,SRR5239766:0.0000166826)100/100:0.0000330621,SRR5239768:0.0000369078)90.9/100:0.0000050120,SRR5239769:0.0000395730)100/100:0.0000204828,(SRR8068046:0.0000618951,SRR8068056:0.0000772070)100/100:0.0000215396)100/100:0.0028116287,SRR8068045:0.0028779282)100/100:0.0005618418)100/100:0.0003245614,((SRR8068024:0.0013445791,(((SRR8068019:0.0000182275,SRR8068012:0.0000186842)100/100:0.0000339638,SRR8068032:0.0000498897)100/100:0.0000185503,SRR8068038:0.0000520718)100/100:0.0009518395)100/100:0.0020202383,(((SRR8068043:0.0000283159,SRR8068050:0.0000386241)100/100:0.0000158086,SRR8068013:0.0000331283)100/100:0.0000212545,SRR8068042:0.0000319234)100/100:0.0031141300)100/100:0.0005115485)100/100:0.0005834161,((((SRR8068044:0.0000466893,SRR8068039:0.0000332082)100/100:0.0000315810,SRR8068035:0.0000548820)21.8/76:0.0000043592,(SRR8068016:0.0000448823,SRR8068052:0.0000524769)100/96:0.0000102067)100/90:0.0000099649,SRR8068053:0.0000632669)100/100:0.0037412478)100/100:0.0004811861,SRR8068023:0.0039921035)100/100:0.0004051558)100/100:0.0008732408,((SRR5239763:0.0000136555,SRR5239762:0.0000182263)100/100:0.0023613259,(SRR8068022:0.0000649246,(SRR8068020:0.0000897685,SRR8068057:0.0000835868)100/100:0.0000562920)100/100:0.0025025988)100/100:0.0015293061)100/100:0.0007594561)100/100:0.0035369043,(SRR2982718:0.0000247758,SRR2982719:0.0000283575)100/100:0.0000742708);

CONSENSUS TREE
--------------

Consensus tree is constructed from 1000bootstrap trees
Log-likelihood of consensus tree: -22091280.742417
Robinson-Foulds distance between ML tree and consensus tree: 0

Branches with support >0.000000% are kept (extended consensus)
Branch lengths are optimized by maximum likelihood on original alignment
Numbers in parentheses are bootstrap supports (%)

+--2018-F1-188-B
|
|                                                     +--2018-F5-18
|                                                  +--| (100)
|                                                  |  +--2018-F6-165
|                                               +--| (100)
|                                               |  |           +--2018-F6-164
|                                               |  |        +--| (71)
|                                               |  |        |  |  +--SRR8068047
|                                               |  |        |  +--| (76)
|                                               |  |        |     +--SRR8068048
|                                               |  |     +--| (100)
|                                               |  |     |  |  +--SRR8068041
|                                               |  |     |  +--| (100)
|                                               |  |     |     +--SRR8068059
|                                               |  |  +--| (100)
|                                               |  |  |  |     +--SRR8068026
|                                               |  |  |  |  +--| (100)
|                                               |  |  |  |  |  +--SRR8068055
|                                               |  |  |  +--| (100)
|                                               |  |  |     +--SRR8068015
|                                               |  +--| (100)
|                                               |     +--SRR8068058
|                                            +--| (100)
|                                            |  |  +--SRR7609359
|                                            |  +--| (100)
|                                            |     +--SRR7609360
|                                         +--| (100)
|                                         |  |  +--SRR5239759
|                                         |  +--| (69)
|                                         |     |  +--SRR5239761
|                                         |     +--| (100)
|                                         |        +--SRR5239760
|                                      +--| (86)
|                                      |  +--SRR5239756
|                                   +--| (100)
|                                   |  |  +--SRR5239754
|                                   |  +--| (100)
|                                   |     +--SRR5239755
|                 +-----------------| (100)
|                 |                 +--SRR5239757
+-----------------| (100)
|                 |                                            +--2018-F6-160
|                 |                                         +--| (94)
|                 |                                         |  |  +--SRR8068040
|                 |                                         |  +--| (100)
|                 |                                         |     +--SRR8068036
|                 |                                      +--| (100)
|                 |                                      |  |  +--SRR8068030
|                 |                                      |  +--| (100)
|                 |                                      |     +--SRR8068034
|                 |                                   +--| (100)
|                 |                                   |  +--SRR8068033
|                 |                         +---------| (100)
|                 |                         |         |  +--SRR5239776
|                 |                         |         +--| (97)
|                 |                         |            +--SRR5239775
|                 |                    +----| (100)
|                 |                    |    |             +--SRR8068025
|                 |                    |    |          +--| (100)
|                 |                    |    |          |  +--SRR8068060
|                 |                    |    +----------| (100)
|                 |                    |               |     +--SRR8241571
|                 |                    |               |  +--| (100)
|                 |                    |               |  |  +--SRR8241570
|                 |                    |               +--| (100)
|                 |                    |                  +--SRR8241569
|                 |                 +--| (100)
|                 |                 |  |                       +--SRR5239784
|                 |                 |  |                    +--| (100)
|                 |                 |  |                    |  +--SRR5239783
|                 |                 |  |                 +--| (100)
|                 |                 |  |                 |  |  +--SRR5239781
|                 |                 |  |                 |  +--| (100)
|                 |                 |  |                 |     +--SRR5239782
|                 |                 |  |              +--| (100)
|                 |                 |  |              |  +--SRR5239777
|                 |                 |  +--------------| (100)
|                 |                 |                 |     +--SRR5239779
|                 |                 |                 |  +--| (100)
|                 |                 |                 |  |  +--SRR5239780
|                 |                 |                 +--| (100)
|                 |                 |                    +--SRR5239778
|                 |             +---| (100)
|                 |             |   |                +--SRR8068021
|                 |             |   |            +---| (100)
|                 |             |   |            |   |  +--SRR8068049
|                 |             |   |            |   +--| (100)
|                 |             |   |            |      +--SRR8068017
|                 |             |   +------------| (100)
|                 |             |                +----SRR8068018
|                 |         +---| (100)
|                 |         |   |                                  +--SRR5239773
|                 |         |   |                               +--| (100)
|                 |         |   |                               |  +--SRR5239772
|                 |         |   |                            +--| (55)
|                 |         |   |                            |  |     +--SRR5239758
|                 |         |   |                            |  |  +--| (100)
|                 |         |   |                            |  |  |  +--SRR5239770
|                 |         |   |                            |  +--| (54)
|                 |         |   |                            |     +--SRR5239771
|                 |         |   |                         +--| (100)
|                 |         |   |                         |  +--SRR5239774
|                 |         |   |                      +--| (100)
|                 |         |   |                      |  |  +--SRR8068062
|                 |         |   |                      |  +--| (100)
|                 |         |   |                      |     +--SRR8068061
|                 |         |   |  +-------------------| (100)
|                 |         |   |  |                   +--SRR5239753
|                 |         |   +--| (100)
|                 |         |      +-------------------SRR8068014
|                 |      +--| (100)
|                 |      |  +----------------------SRR8068054
|                 |  +---| (100)
|                 |  |   |                                           +--2018-F6-162
|                 |  |   |                                        +--| (100)
|                 |  |   |                                        |  +--2018-F6-167
|                 |  |   |                                     +--| (100)
|                 |  |   |                                     |  +--2018-F9-42
|                 |  |   |                                  +--| (100)
|                 |  |   |                                  |  +--SRR8068051
|                 |  |   |                               +--| (100)
|                 |  |   |                               |  |  +--SRR2982715
|                 |  |   |                               |  +--| (100)
|                 |  |   |                               |     +--SRR2982717
|                 |  |   |                            +--| (100)
|                 |  |   |                            |  +--SRR5239764
|                 |  |   |              +-------------| (100)
|                 |  |   |              |             |  +--SRR2982714
|                 |  |   |              |             +--| (100)
|                 |  |   |              |                +--SRR2982716
|                 |  |   |           +--| (100)
|                 |  |   |           |  +------------SRR5239765
|                 |  |   |        +--| (100)
|                 |  |   |        |  |                         +--SRR5239767
|                 |  |   |        |  |                      +--| (100)
|                 |  |   |        |  |                      |  +--SRR5239766
|                 |  |   |        |  |                   +--| (100)
|                 |  |   |        |  |                   |  +--SRR5239768
|                 |  |   |        |  |                +--| (100)
|                 |  |   |        |  |                |  +--SRR5239769
|                 |  |   |        |  |  +-------------| (100)
|                 |  |   |        |  |  |             |  +--SRR8068046
|                 |  |   |        |  |  |             +--| (100)
|                 |  |   |        |  |  |                +--SRR8068056
|                 |  |   |        |  +--| (100)
|                 |  |   |        |     +--------------SRR8068045
|                 |  |   |     +--| (100)
|                 |  |   |     |  |            +------SRR8068024
|                 |  |   |     |  |  +---------| (100)
|                 |  |   |     |  |  |         |         +--SRR8068019
|                 |  |   |     |  |  |         |      +--| (100)
|                 |  |   |     |  |  |         |      |  +--SRR8068012
|                 |  |   |     |  |  |         |   +--| (100)
|                 |  |   |     |  |  |         |   |  +--SRR8068032
|                 |  |   |     |  |  |         +---| (100)
|                 |  |   |     |  |  |             +--SRR8068038
|                 |  |   |     |  +--| (100)
|                 |  |   |     |     |                     +--SRR8068043
|                 |  |   |     |     |                  +--| (100)
|                 |  |   |     |     |                  |  +--SRR8068050
|                 |  |   |     |     |               +--| (100)
|                 |  |   |     |     |               |  +--SRR8068013
|                 |  |   |     |     +---------------| (100)
|                 |  |   |     |                     +--SRR8068042
|                 |  |   |  +--| (100)
|                 |  |   |  |  |                           +--SRR8068044
|                 |  |   |  |  |                        +--| (100)
|                 |  |   |  |  |                        |  +--SRR8068039
|                 |  |   |  |  |                     +--| (76)
|                 |  |   |  |  |                     |  +--SRR8068035
|                 |  |   |  |  |                  +--| (90)
|                 |  |   |  |  |                  |  |  +--SRR8068016
|                 |  |   |  |  |                  |  +--| (96)
|                 |  |   |  |  |                  |     +--SRR8068052
|                 |  |   |  |  +------------------| (100)
|                 |  |   |  |                     +--SRR8068053
|                 |  |   +--| (100)
|                 |  |      +-------------------SRR8068023
|                 +--| (100)
|                    |                  +--SRR5239763
|                    |      +-----------| (100)
|                    |      |           +--SRR5239762
|                    +------| (100)
|                           |            +--SRR8068022
|                           +------------| (100)
|                                        |  +--SRR8068020
|                                        +--| (100)
|                                           +--SRR8068057
|
|  +--SRR2982718
+--| (100)
   +--SRR2982719


Consensus tree in newick format: 

(2018-F1-188-B:0.0001250398,((((((((2018-F5-18:0.0000813322,2018-F6-165:0.0001568046)100:0.0000504988,((((2018-F6-164:0.0000999340,(SRR8068047:0.0000952060,SRR8068048:0.0000922676)76:0.0000168571)71:0.0000108561,(SRR8068041:0.0000717337,SRR8068059:0.0000638550)100:0.0000180979)100:0.0000136091,((SRR8068026:0.0000528858,SRR8068055:0.0000742900)100:0.0000382760,SRR8068015:0.0001028587)100:0.0000119875)100:0.0000358781,SRR8068058:0.0000923225)100:0.0000199090)100:0.0000403379,(SRR7609359:0.0000278180,SRR7609360:0.0000338155)100:0.0000710083)100:0.0000463769,(SRR5239759:0.0000501461,(SRR5239761:0.0000544965,SRR5239760:0.0000579156)100:0.0000425998)69:0.0000183128)100:0.0001232466,SRR5239756:0.0000489378)86:0.0000214529,(SRR5239754:0.0000447948,SRR5239755:0.0000216495)100:0.0000315187)100:0.0000667100,SRR5239757:0.0000693301)100:0.0036257464,(((((((((((2018-F6-160:0.0001214262,(SRR8068040:0.0000500235,SRR8068036:0.0000666488)100:0.0000267725)94:0.0000068973,(SRR8068030:0.0000577843,SRR8068034:0.0000488691)100:0.0000336903)100:0.0000154934,SRR8068033:0.0000873594)100:0.0000267580,(SRR5239776:0.0000712931,SRR5239775:0.0000652663)97:0.0000161926)100:0.0019179723,((SRR8068025:0.0000538080,SRR8068060:0.0000743814)100:0.0000220614,((SRR8241571:0.0000158998,SRR8241570:0.0000166611)100:0.0000079129,SRR8241569:0.0000114820)100:0.0000468100)100:0.0022521931)100:0.0010562205,((((SRR5239784:0.0000222659,SRR5239783:0.0000261899)100:0.0000194041,(SRR5239781:0.0000236916,SRR5239782:0.0000364718)100:0.0000157016)100:0.0000454935,SRR5239777:0.0000756798)100:0.0000052066,((SRR5239779:0.0000547806,SRR5239780:0.0000447661)100:0.0000196796,SRR5239778:0.0000901370)100:0.0000259527)100:0.0030186175)100:0.0006865260,((SRR8068021:0.0000532534,(SRR8068049:0.0000684205,SRR8068017:0.0000767393)100:0.0000185824)100:0.0009384644,SRR8068018:0.0010383556)100:0.0025198840)100:0.0008826379,((((((SRR5239773:0.0000463662,SRR5239772:0.0000549815)100:0.0000439926,((SRR5239758:0.0000873654,SRR5239770:0.0000667266)100:0.0000275689,SRR5239771:0.0000586136)54:0.0000106925)55:0.0000147057,SRR5239774:0.0000833432)100:0.0000265277,(SRR8068062:0.0000460808,SRR8068061:0.0000453691)100:0.0001559676)100:0.0000571142,SRR5239753:0.0001137697)100:0.0039229207,SRR8068014:0.0039570774)100:0.0005305968)100:0.0009063707,SRR8068054:0.0045037154)100:0.0004563131,(((((((((((2018-F6-162:0.0000325324,2018-F6-167:0.0001078719)100:0.0000426520,2018-F9-42:0.0001301834)100:0.0000261683,SRR8068051:0.0000702395)100:0.0000276020,(SRR2982715:0.0000785766,SRR2982717:0.0000358661)100:0.0000146413)100:0.0000791204,SRR5239764:0.0000723605)100:0.0000354892,(SRR2982714:0.0000724221,SRR2982716:0.0000365747)100:0.0000445853)100:0.0027097246,SRR5239765:0.0025697189)100:0.0006515214,(((((SRR5239767:0.0000171928,SRR5239766:0.0000164506)100:0.0000335556,SRR5239768:0.0000368279)100:0.0000050187,SRR5239769:0.0000395281)100:0.0000210753,(SRR8068046:0.0000626598,SRR8068056:0.0000781475)100:0.0000205670)100:0.0028117176,SRR8068045:0.0028780526)100:0.0005623497)100:0.0003261517,((SRR8068024:0.0013443771,(((SRR8068019:0.0000183868,SRR8068012:0.0000188874)100:0.0000339190,SRR8068032:0.0000494524)100:0.0000192689,SRR8068038:0.0000521916)100:0.0009521680)100:0.0020203307,(((SRR8068043:0.0000286184,SRR8068050:0.0000391299)100:0.0000164093,SRR8068013:0.0000332981)100:0.0000218568,SRR8068042:0.0000319448)100:0.0031143470)100:0.0005119024)100:0.0005836699,((((SRR8068044:0.0000471451,SRR8068039:0.0000335560)100:0.0000308985,SRR8068035:0.0000549849)76:0.0000035139,(SRR8068016:0.0000445533,SRR8068052:0.0000531084)96:0.0000108383)90:0.0000102730,SRR8068053:0.0000649095)100:0.0037420547)100:0.0004797244,SRR8068023:0.0039928485)100:0.0004048675)100:0.0008733159,((SRR5239763:0.0000136180,SRR5239762:0.0000186243)100:0.0023617223,(SRR8068022:0.0000650789,(SRR8068020:0.0000899191,SRR8068057:0.0000836942)100:0.0000555695)100:0.0025027215)100:0.0015306051)100:0.0007582570)100:0.0035373391,(SRR2982718:0.0000249415,SRR2982719:0.0000285463)100:0.0000747496);

TIME STAMP
----------

Date and time: Mon May 10 22:51:32 2021
Total CPU time used: 31463.49461 seconds (8h:44m:23s)
Total wall-clock time used: 6677.932727 seconds (1h:51m:17s)
